# Supplementary material for: Molecular network-based identification of competing endogenous RNAs in bladder cancer
Source: PLoS One. 2019 Aug 1;14(8):e0220118. doi: 10.1371/journal.pone.0220118 (PMC6675086; doi:10.1371/journal.pone.0220118)
Supplement: S1 Table — (TXT) [file pone.0220118.s001.txt]

geneNames	GSM2434319	GSM2434320	GSM2434321	GSM2434322	GSM2434323	GSM2434324	GSM2434325	GSM2434326
hsa_circ_0000263	7.767333131	7.985599788	7.709051209	8.036618629	7.735717337	8.455696431	7.738201009	8.038562557
hsa_circ_0000009	10.7659844	10.33178577	10.76015021	10.30459469	10.35267596	9.643792859	10.24966674	10.28345068
hsa_circ_0000035	6.291890717	6.2127948	6.121355819	6.353566427	7.011551135	6.468192802	6.761836537	7.177989732
hsa_circ_0000036	8.96234086	7.265065343	8.988830808	7.233477893	9.779529958	7.297065938	9.661757771	7.707301045
hsa_circ_0000059	11.88550924	12.52781988	11.89819054	12.46573361	11.44795724	11.79000367	11.42122165	11.9963987
hsa_circ_0000189	10.23234746	10.40551261	10.13981028	10.39800881	9.146119456	9.084001894	9.123322953	9.210321066
hsa_circ_0000247	7.119340674	7.721070401	7.101414153	7.642491236	6.638888343	7.598134492	6.728864483	7.508475074
hsa_circ_0000266	7.628292758	7.770352014	7.554134225	7.698504985	7.710990889	7.0589397	7.412075611	8.139390728
hsa_circ_0000488	10.31253214	9.858225646	10.31324099	9.907131089	9.371821538	8.933362257	9.235461426	9.467580484
hsa_circ_0000512	14.86612134	11.9444561	14.61133122	11.91353876	15.77708707	13.59645829	15.68552845	14.04222588
hsa_circ_0000518	9.808434691	7.277496123	9.952592183	7.189197043	11.55643527	8.300205719	11.55743353	8.040315314
hsa_circ_0000549	11.10273026	12.11483779	11.03661733	12.05590931	10.44925819	11.68995985	10.33152709	12.01518686
hsa_circ_0000611	7.127863962	6.865779572	7.273085033	6.766750062	6.482766869	6.613478229	6.037945168	6.653611
hsa_circ_0000670	12.1549785	13.3633775	12.19940678	13.32552422	10.71812673	10.95228229	10.56255554	11.05320689
hsa_circ_0000765	8.227796053	8.428319467	8.341754073	8.425040206	8.061019077	7.259277115	8.175099651	7.99683879
hsa_circ_0000848	8.975606093	8.916976411	8.967660327	9.023568909	9.168295051	8.195262811	8.041125195	9.541584863
hsa_circ_0000919	12.37602617	13.03193458	12.3601783	13.01936701	12.47301253	12.90454963	12.50749631	13.14621208
hsa_circ_0000929	8.31118925	7.587165778	8.329013915	7.645847815	9.104117658	8.947524119	8.991636065	8.716185122
hsa_circ_0000961	6.487084623	6.62943038	6.647753902	6.513889617	7.015025351	6.846433292	6.958221378	6.905467233
hsa_circ_0000988	9.225496719	8.398107546	9.263055676	8.508921267	9.30556977	9.059193031	9.007952685	9.509433119
hsa_circ_0001138	5.58469618	5.499677629	5.699564761	5.487149046	5.546689864	5.312612602	5.214805745	5.220635752
hsa_circ_0001301	6.423203415	6.024131203	6.51170936	5.874166456	5.317180053	5.16859801	5.8141506	5.382770381
hsa_circ_0001500	10.76928886	11.1627168	10.8480947	11.22357874	11.55369513	11.9646573	11.50616715	12.40163427
hsa_circ_0001545	6.629861576	7.014615126	6.772254727	6.977499956	5.912190503	6.440982534	5.920570824	6.624462407
hsa_circ_0001549	6.921566621	7.920634135	7.054943159	7.994875252	6.843004071	7.885944047	7.060467023	7.67307708
hsa_circ_0001623	5.978596998	6.067644299	5.599665373	5.969933461	5.620618991	5.971801458	5.576528522	5.617717947
hsa_circ_0001625	7.763125325	7.664247838	7.81600731	7.646291266	6.944433498	7.112947354	6.578789676	6.931821919
hsa_circ_0001664	6.254383604	6.256257722	6.389810573	6.087792969	6.357739899	6.36588334	6.41505433	6.338030496
hsa_circ_0001703	5.92232827	5.681934822	5.874775551	5.776631298	5.039590843	5.467088557	4.952225742	4.988843883
hsa_circ_0001707	7.702448591	9.049766923	7.66624574	9.069136565	7.42098793	9.327513437	7.846183119	8.342006164
hsa_circ_0001745	7.539439546	7.827990966	7.45371486	7.802514524	7.956031421	8.429482839	8.018845909	8.345619485
hsa_circ_0001828	10.00379782	9.297960036	10.05011103	9.431590624	11.47503322	10.99659358	11.31865799	11.389909
hsa_circ_0001829	6.948800468	6.160501006	6.969114692	6.029746082	7.516796672	6.495808095	7.473407575	6.581666981
hsa_circ_0001853	6.78876889	7.023072983	6.907897998	7.06078882	7.390420058	7.05299455	7.34416584	7.800061985
hsa_circ_0001854	5.843389038	5.808169616	5.997510235	5.716718008	6.36182686	5.947053905	6.144897206	6.27571553
hsa_circ_0001942	6.748394002	7.577076343	6.842874299	7.541229169	7.184946136	7.81224263	7.033242944	8.071484998
hsa_circ_0000326	10.04505533	7.870017629	10.02092985	7.926119075	11.06483439	8.943421641	11.12294262	9.12656548
hsa_circ_0000434	7.214170415	6.224386479	7.232021771	6.229176248	7.819771867	6.879424742	7.78958887	7.073150156
hsa_circ_0000376	7.336432333	7.867580754	7.233068718	7.814191735	7.286030017	7.69204558	7.194575781	7.644166213
hsa_circ_0000040	6.637909285	6.705651125	6.734911814	6.631061165	8.745484361	7.002621452	8.822673895	6.885325331
hsa_circ_0000487	5.984060297	6.21325995	6.005821826	6.354907367	5.494599782	5.90844683	5.315587975	5.811269451
hsa_circ_0000515	13.10963615	10.76776123	13.0652982	10.76496545	14.21630263	12.11297105	14.26669217	12.49726404
hsa_circ_0000550	9.504865125	9.352661155	9.468829371	9.308839089	7.878538143	7.915620795	7.783615285	7.734664597
hsa_circ_0000661	7.908344232	8.206663289	7.998404872	8.217714667	7.982534675	8.283378148	7.997477515	8.322399107
hsa_circ_0000589	9.432562359	9.454550941	9.492260573	9.555357026	10.57305681	10.35595083	10.39043607	10.89615045
hsa_circ_0000668	8.483522868	8.097563812	8.731871099	8.106572538	6.019273276	6.924199792	5.755104952	6.021282257
hsa_circ_0000708	9.438986265	10.40100277	9.30807998	10.38665285	7.178550734	7.851903516	6.959649617	7.025849123
hsa_circ_0000726	6.144891559	5.791839878	6.079907976	5.873551073	5.708731658	5.493613118	6.569817795	5.379336229
hsa_circ_0000664	6.659677097	7.18928731	6.542759918	7.257028199	7.272866579	7.630523099	7.271021033	8.102488042
hsa_circ_0000748	6.086406452	6.737638999	6.122846387	6.682895447	6.454013475	7.152237821	6.807112277	7.527915208
hsa_circ_0000751	9.885503725	8.93498746	10.10577644	9.019951143	12.90812572	12.03950518	12.98634128	11.56642553
hsa_circ_0000755	6.436307859	6.57676876	6.537352811	6.713721365	5.879033906	6.660666463	5.723679665	6.266196615
hsa_circ_0000775	13.89104101	15.71108693	13.67885253	15.71108693	13.56602882	15.66833064	13.59470233	15.66833064
hsa_circ_0000844	7.854645378	7.912093249	7.894721872	7.912279821	6.984739294	7.506253202	6.925912567	7.109147557
hsa_circ_0000861	8.619589734	8.548248936	8.746993572	8.530477547	8.538418443	8.154297896	8.429323802	8.422484928
hsa_circ_0000862	8.897891088	8.94310827	9.099102063	8.956387864	9.843127913	9.674048365	9.717239516	9.996730874
hsa_circ_0000950	6.579856983	6.483972442	6.690178447	6.464201003	6.53639929	6.557583662	6.460614892	6.065807491
hsa_circ_0000956	7.516073023	7.332835714	7.432662048	7.363325292	7.852543989	7.812046221	7.842423337	7.935548823
hsa_circ_0001171	6.806644259	8.631209393	6.718599631	8.558721771	6.700789201	7.740808726	6.618805465	7.752470893
hsa_circ_0001221	8.81408804	10.42727129	8.893334357	10.50843748	9.088952302	10.34429425	9.009486884	10.47789022
hsa_circ_0001234	9.922319923	10.25510522	10.11899993	10.34404289	10.02996034	10.65829591	10.20274829	9.999730594
hsa_circ_0001336	12.86753984	7.091299243	12.88026797	7.162248779	10.28326869	7.202307797	10.13484508	6.906478522
hsa_circ_0001443	8.986928321	9.812296423	9.002153407	9.859356622	9.144307165	10.01749083	9.213068499	10.01698497
hsa_circ_0001465	6.894948627	7.471363617	6.933350885	7.477058415	7.382755948	7.892200605	7.347948859	8.034785837
hsa_circ_0001579	5.567078395	6.377930997	5.560821647	6.337016361	4.861203549	5.515661446	4.912161276	5.245858334
hsa_circ_0001749	7.876842068	8.304632043	7.773150449	8.280741164	7.921732282	8.399956065	7.952202345	8.702193547
hsa_circ_0001669	7.592719678	6.70905553	7.685483286	6.72473952	7.88880835	6.842218438	7.663619109	6.938435084
hsa_circ_0001834	10.36501234	8.917885953	10.4174159	8.970000479	12.25655468	12.07809228	12.21492684	11.51061443
hsa_circ_0001928	5.288789419	5.439663073	5.257775613	5.353644246	6.788615909	5.810967951	6.704538428	5.63390882
hsa_circ_0001929	6.067340524	5.9156135	6.276391932	5.918994586	6.425735646	6.398431242	6.365357224	6.28890159
hsa_circ_0000217	11.86321082	12.63461926	11.88347499	12.63657806	11.89567487	12.61838356	11.86252781	12.94626137
hsa_circ_0000223	7.462308674	7.436575571	7.480329473	7.362530935	5.880945728	6.444296681	6.04058744	5.869032881
hsa_circ_0000282	15.69948011	15.3406278	15.58393577	15.36845371	15.53197665	15.38250917	15.47251221	15.32333502
hsa_circ_0000291	9.417654249	9.320451315	9.399646496	9.325316948	10.07789351	9.618135127	10.08854882	10.17539382
hsa_circ_0000325	5.819992954	5.543660311	5.813010652	5.601689183	6.153338447	5.777819869	6.332834102	5.651723288
hsa_circ_0000169	5.872478072	5.658245888	5.846472697	5.831924879	5.334430211	5.275578933	5.278236656	5.029012972
hsa_circ_0000382	6.795996927	7.273820305	6.858932514	7.297902586	6.402319132	7.038767253	6.198510694	6.826982028
hsa_circ_0000389	5.965854825	5.610288695	6.060094981	5.633196383	5.953956159	5.467121033	5.797415631	5.335398981
hsa_circ_0000632	6.91846946	7.259817983	6.79815137	7.201228291	6.954817871	7.406212604	6.924178694	7.696991996
hsa_circ_0000683	5.694987245	5.701773204	5.721398625	5.591617141	5.409106144	5.358411019	5.436608613	5.458272303
hsa_circ_0000662	13.46106995	14.2159657	13.3323874	14.21558942	12.82631667	13.24460677	12.80729179	13.57122881
hsa_circ_0000723	7.085452698	6.228668374	7.166124007	6.181163367	7.512621671	6.687271262	7.572099707	6.757921595
hsa_circ_0000747	9.903989845	9.798543899	9.895860155	9.837562751	10.59838512	10.94414464	10.53475568	10.56398325
hsa_circ_0000788	13.32381378	14.0195625	13.45381927	13.98658422	13.86731203	14.44125854	13.86004318	14.63249418
hsa_circ_0000867	7.529775466	7.650750921	7.64498633	7.663751384	7.688140386	7.237940992	7.553957729	7.119930129
hsa_circ_0001160	7.562824614	7.21732137	7.44661578	7.175039457	7.580653722	7.227649881	7.558118507	7.199866746
hsa_circ_0001184	13.78307392	14.31634589	13.85443631	14.36278314	14.0084125	14.2611964	14.0030513	14.75430341
hsa_circ_0001120	6.537691702	7.013959812	6.658713241	7.056654836	6.533857136	7.106883348	6.289734141	7.065363275
hsa_circ_0001022	10.48355263	11.57238403	10.39664856	11.68252912	9.242430582	9.50443675	9.153083258	9.144839444
hsa_circ_0001045	7.022426374	7.062657527	7.05233329	7.057239068	7.724603175	6.689808205	7.905384145	7.193465969
hsa_circ_0001373	5.987566213	5.412142675	6.098449958	5.454436389	6.469604597	5.859807405	6.430897278	5.776689054
hsa_circ_0001293	6.174669021	6.876924471	6.239444775	6.895767126	6.764984938	7.175090026	6.827587155	7.384287385
hsa_circ_0001303	10.06847855	10.37505692	10.18969568	10.33666934	9.249440828	9.224225027	9.072410343	9.274760337
hsa_circ_0001306	6.690190467	6.860751211	6.5833235	6.906068143	7.426549221	7.668305653	7.435420119	7.204317442
hsa_circ_0001525	7.158446998	8.227539834	7.145978167	8.257904468	7.010935004	8.111967707	6.77710934	7.615869897
hsa_circ_0001489	12.98378401	11.47847191	12.98695989	11.52964386	13.18336316	12.53983422	13.0523205	12.94112476
hsa_circ_0001576	6.287187477	6.637197503	6.228307787	6.650405769	6.616614931	6.913767222	6.303909422	7.067897487
hsa_circ_0001644	11.68329209	12.88901695	11.72559714	12.78144129	10.43978951	10.76515966	10.22422211	10.45418087
hsa_circ_0001827	10.24959951	9.779573701	10.34113341	9.91574779	11.65543403	11.38875644	11.62059651	11.71218615
hsa_circ_0001887	12.68046392	13.03125434	12.68260495	13.01978956	12.59232226	13.08029161	12.6523202	13.07936924
hsa_circ_0001901	8.585454096	8.577280838	8.755473992	8.635571572	8.998695068	8.538526465	8.846540247	9.334663059
hsa_circ_0001845	8.008804212	8.451410971	8.017868019	8.445290241	7.153910365	7.419547267	7.182592902	7.527710743
hsa_circ_0000254	8.038421195	8.228309663	8.090495424	8.307119756	8.834848034	8.884166396	8.72924929	9.291604653
hsa_circ_0000141	6.92504936	6.98128033	7.009686202	6.883971833	6.392377788	6.300802389	6.355110715	6.456178641
hsa_circ_0000333	8.452851017	9.370535986	8.452526947	9.326388008	8.344110412	8.983837423	8.093677472	9.154134535
hsa_circ_0000453	10.9995811	10.20473174	11.00682447	10.1973465	12.19051631	11.96934086	12.16670905	11.88301882
hsa_circ_0000379	11.36035149	11.49766235	11.35901301	11.43519207	10.47969249	9.931217389	10.48355088	10.1446055
hsa_circ_0000395	9.731209795	10.65496996	9.635017061	10.63692704	9.637989367	10.8810381	9.720272621	11.0362604
hsa_circ_0000037	7.324306652	8.00364581	7.297299345	7.905512139	8.051823083	8.447703991	7.892723461	8.927525743
hsa_circ_0000538	6.653648084	5.729386722	6.762313527	5.691441386	6.44322173	5.377077016	6.297903495	5.006472415
hsa_circ_0000554	9.422795243	7.780239043	9.468448829	7.766193807	9.433782798	8.421027922	9.502524609	8.33641104
hsa_circ_0000610	5.436438007	5.787338102	5.503543593	5.730909388	4.967889177	5.881598734	5.324579848	5.653286935
hsa_circ_0000644	14.28625042	13.09411278	14.2522279	13.09597631	13.51748992	13.21390902	13.62111485	12.6396707
hsa_circ_0000667	5.489330448	5.789255824	5.704593465	5.80062699	5.89369538	5.889566091	5.756265655	6.29667226
hsa_circ_0000687	7.34527362	7.581553284	7.308122382	7.591047178	7.42907785	7.94694912	7.392521268	7.403091994
hsa_circ_0000792	8.409245351	7.791904786	8.522550839	7.804222152	7.533821188	7.26430859	7.294158847	7.597235471
hsa_circ_0000866	8.830883175	9.332262149	8.96000732	9.352762413	9.550786502	10.48129342	9.775292093	10.08238333
hsa_circ_0000904	5.851120236	6.262828568	5.874168063	6.215735882	5.818764692	6.080757849	5.724988166	6.2138043
hsa_circ_0000877	10.96966354	10.8243944	10.94302825	10.75284435	11.27957508	11.60690182	11.19013422	11.55227231
hsa_circ_0001132	10.82796383	11.18245954	10.81211024	11.15266201	10.60785119	11.76619722	10.67997487	11.17127417
hsa_circ_0001056	10.19570519	9.482654352	10.20676968	9.581807294	9.492182627	9.863421119	9.41021811	9.377040179
hsa_circ_0001014	7.876394005	7.716670992	7.823085547	7.711803385	7.961151045	7.487851113	8.130614997	7.080837228
hsa_circ_0001049	6.288851372	6.551726786	6.46112718	6.574301919	5.770247977	6.737407077	6.032080892	6.593079327
hsa_circ_0001288	9.642758847	9.493357098	9.652447559	9.507550444	8.310917319	8.094510597	8.177543905	8.26942481
hsa_circ_0001455	8.050946733	9.072625247	7.6754931	9.030869227	8.651406966	9.248856335	8.523663427	9.841734181
hsa_circ_0001556	6.2683907	6.592149631	6.34855407	6.558176056	5.625496648	5.917350192	5.430748315	6.044444219
hsa_circ_0001658	10.01285994	10.15741544	9.965350341	10.16892336	8.929009018	10.07691018	8.813998951	9.508995223
hsa_circ_0001704	6.23440712	6.230178434	6.413633118	6.166383561	6.039668751	6.326970107	6.163903535	6.264691029
hsa_circ_0001780	6.5762307	6.359412633	6.554174584	6.328096053	5.744123436	6.288978765	5.850487758	6.382368579
hsa_circ_0001892	8.830152351	8.571334746	8.944047039	8.5067004	9.615416249	9.535474347	9.425967329	9.516246285
hsa_circ_0000238	8.610374907	9.726389105	8.359596517	9.665434399	9.025432541	9.991187706	8.916751899	10.39910124
hsa_circ_0000305	11.67973394	12.52853803	11.7289458	12.68704207	10.92708177	11.66742583	10.87401686	11.3507509
hsa_circ_0000463	8.943115137	9.223617142	9.134777047	9.257905941	9.482916032	9.834895775	9.549794761	9.965133054
hsa_circ_0000507	9.561425539	10.71496716	9.561211654	10.76105327	8.638670953	9.87366119	8.602051816	9.751781904
hsa_circ_0000508	11.0594824	11.21582402	11.06850005	11.23549956	10.51743164	10.58786351	10.44654268	11.04689245
hsa_circ_0000630	6.541159918	6.731832453	6.546131764	6.820470598	6.509852113	6.68953045	6.15149382	6.464490838
hsa_circ_0000077	8.557616823	9.641067458	8.47061623	9.641163185	8.438910382	9.715373061	8.64513697	9.542140354
hsa_circ_0000086	11.41285975	11.46752625	11.39593149	11.39101725	11.49493498	11.18743032	11.45086613	11.77977868
hsa_circ_0001213	6.231810939	6.425430409	6.369119761	6.359567897	5.211091994	5.42875716	5.834544708	5.604098357
hsa_circ_0000999	9.335567069	9.792534255	9.262931097	9.768654565	8.490216074	8.66466746	8.548840155	8.579232906
hsa_circ_0001393	6.932020683	6.945920522	6.989482198	6.924924327	6.255983997	6.543236498	5.95313595	6.504243892
hsa_circ_0001416	13.07326728	12.11130529	13.16718315	12.09487084	13.18381867	12.63844263	12.85814697	12.82603403
hsa_circ_0001561	7.900498728	8.904903467	7.860638635	8.943211728	6.301951962	7.959812514	6.000101187	6.94241872
hsa_circ_0000253	12.13452778	12.75022951	12.09737114	12.69490479	10.80970859	11.19316839	10.6935437	9.959996259
hsa_circ_0000312	5.914367639	5.322759149	5.783323287	5.459970084	5.76175707	5.764677275	5.839153913	5.815556455
hsa_circ_0000157	7.300378369	6.988050309	7.332823458	6.936870824	8.187204987	7.346687898	8.393158756	6.985420171
hsa_circ_0000172	11.30353866	10.82153283	11.43138037	10.8391178	10.45270304	10.00409666	10.38469801	10.27692017
hsa_circ_0000401	8.118534601	8.724071428	8.215424019	8.682985529	6.878554072	7.298909745	6.532837213	7.502641679
hsa_circ_0000430	5.622521212	5.991110277	5.614562997	5.74949975	5.170031526	5.411565075	5.154709018	5.615844391
hsa_circ_0000516	11.42652185	9.600427848	11.52656311	9.553474735	11.96753844	10.07485283	11.78658483	10.2155582
hsa_circ_0000540	7.678624025	8.038112042	7.629742253	8.012368933	8.165446383	8.1527438	8.143697615	8.350585109
hsa_circ_0000622	5.831179469	5.995597076	5.811137251	5.915639885	5.994856828	6.239759093	5.691870648	6.195081542
hsa_circ_0000729	12.44651393	13.19948522	12.48374379	13.20534535	11.81657999	12.05679317	11.85447731	12.24987632
hsa_circ_0000965	7.323136435	8.514558973	7.293510206	8.349981005	6.996556958	7.412505059	6.633666658	7.44378859
hsa_circ_0001167	12.46698603	13.13383198	12.48876387	13.10525802	12.53374488	12.90435176	12.56951113	13.29276861
hsa_circ_0001088	7.988352364	8.356510675	7.802926402	8.327261686	8.555825509	8.638342924	8.351378438	8.64959892
hsa_circ_0001204	12.00585986	12.22320823	12.00476407	12.14526219	10.27426847	11.10250045	10.35262062	10.93062183
hsa_circ_0001338	9.21511932	9.088435832	9.266703563	9.176619535	9.127944062	9.544926641	9.235123291	8.85301946
hsa_circ_0001484	6.201470279	6.16986391	6.110832104	6.203364347	6.267480679	6.264252825	5.665347603	6.331763697
hsa_circ_0001516	7.71326885	7.988907052	7.675955438	8.036124128	7.124943011	8.224916256	7.103752474	7.787336359
hsa_circ_0001779	5.806592474	5.701710744	5.898820805	5.732746357	6.078007933	5.701283096	5.949220802	5.658061869
hsa_circ_0001800	5.575799505	6.112498739	5.764941432	6.031203417	5.644206384	6.537388563	5.60169197	6.226501001
hsa_circ_0000301	10.95366671	11.80348369	10.92605532	11.82412646	9.56676099	10.21806494	9.551902161	10.45581776
hsa_circ_0000331	8.113610001	8.380850251	8.299155054	8.452493149	8.809752505	9.146313547	8.74895117	9.156219364
hsa_circ_0000701	5.872677415	5.788456392	5.880369059	5.736716244	5.438053493	5.605471066	5.840629958	5.480933705
hsa_circ_0000772	7.884479877	7.378805605	7.984285985	7.384977829	8.484401609	7.622224348	8.454132278	7.340195434
hsa_circ_0000851	8.359955077	9.522044232	8.264456752	9.532662731	7.029436591	7.798194381	6.782527731	7.796941956
hsa_circ_0000916	8.656251759	8.532728403	8.826336883	8.61166976	10.65400332	10.82566676	10.7662392	11.09244598
hsa_circ_0001191	10.45300867	10.3674825	10.57630311	10.37506476	9.844074621	9.540913458	9.796739258	9.682472933
hsa_circ_0000981	15.08591162	12.16789606	15.03346773	12.25502226	13.90009245	12.10487035	13.95645067	11.89324907
hsa_circ_0001874	9.454092808	9.12900112	9.597050968	9.217923999	10.19697284	8.659391233	9.97187209	9.466544031
hsa_circ_0001924	5.639480062	6.822704482	5.808899183	6.888251779	8.215544335	7.334641049	8.301892446	7.56158188
hsa_circ_0001054	9.229036048	8.802154943	9.338170049	8.844861324	9.175821139	8.419593629	9.1295093	8.964872507
hsa_circ_0000979	10.61353408	10.39255682	10.57642547	10.41708242	11.21452697	9.410124874	10.08682374	11.42290522
hsa_circ_0001343	10.47405216	11.17129644	10.43887221	11.0952051	10.83650747	11.77030791	10.85196161	11.52517077
hsa_circ_0000144	12.79048093	7.313039851	12.80618617	7.272881666	12.5455396	6.771456392	12.53765499	6.3410238
hsa_circ_0001568	14.04879219	15.01599393	14.07783511	15.03586533	13.75650784	14.25748856	13.76894871	14.49452279
hsa_circ_0001605	12.6396445	13.24789565	12.60615785	13.28434756	12.82356617	13.51929363	12.85193245	13.90691788
hsa_circ_0000322	10.12304985	8.38709398	10.14079812	8.402783458	10.54951785	8.832758418	10.44345954	9.094332659
hsa_circ_0000423	8.069542087	8.198731309	8.098919369	8.233219716	8.243211916	8.813028887	8.257714064	8.530391222
hsa_circ_0000517	10.1233147	8.012779224	10.13021346	7.975540827	11.32120124	8.742546601	11.34121243	8.425991258
hsa_circ_0000565	6.121639714	6.822990191	6.081037371	6.746732313	6.41982683	7.487667877	6.476166577	7.420257158
hsa_circ_0000191	10.48251157	10.53800696	10.40324696	10.57863345	9.209888888	9.618281556	9.165432702	9.277301953
hsa_circ_0001286	5.543513746	6.202253068	5.40665149	6.074341084	5.440581703	6.087588344	5.876903883	6.436285018
hsa_circ_0000246	6.038482426	5.658576025	6.244268608	5.662625403	5.422235611	5.206938405	5.148724823	4.776813676
hsa_circ_0000559	7.01777533	6.143905201	7.127695354	6.189548472	6.645067779	6.485958125	6.319409151	6.095294892
hsa_circ_0001282	8.321433799	8.354581682	8.257543299	8.378627218	6.532195147	7.177612424	6.741209208	6.286082972
hsa_circ_0000209	5.677097724	6.023288379	5.65526752	6.077233601	5.182996259	5.832346495	5.21819807	5.424387735
hsa_circ_0001033	10.47175614	10.88435233	10.61106455	10.79486765	9.844399676	9.757502895	9.959852939	10.02875338
hsa_circ_0001659	9.221379925	5.809193658	9.269449719	5.837152354	7.478067297	6.137665522	7.513791893	5.949551436
hsa_circ_0001713	6.337488275	6.076490531	6.291472447	6.049385772	6.828646575	6.752856184	6.544520297	6.622398063
hsa_circ_0000066	5.62528505	6.073578723	5.54147363	6.108791408	5.175481605	5.833043439	5.127516116	5.552500262
hsa_circ_0000728	7.521002866	7.187385593	7.411705362	7.280720459	7.196646431	7.109552738	7.174192825	7.408018366
hsa_circ_0001190	6.080738048	6.117985029	6.116226828	6.056165022	6.534146326	6.148732331	6.386112381	6.401299433
hsa_circ_0001370	6.82058907	7.207997086	6.66020626	7.238547915	7.120668792	7.537738982	7.158937862	7.804264567
hsa_circ_0000249	9.323271568	9.875686909	9.335750384	9.977113419	8.736048563	9.107381025	8.663510873	9.525813254
hsa_circ_0000422	8.124961048	8.436321525	8.240274883	8.373934553	6.405158726	6.745327976	6.546385934	6.479501397
hsa_circ_0000520	11.4588139	7.93658504	11.41094809	8.031268018	12.32128608	8.987111588	12.31348165	8.993867023
hsa_circ_0001351	5.980611866	5.392473865	5.866273304	5.284788848	5.932459573	5.226709827	5.85835265	5.541975793
hsa_circ_0001142	6.12264664	5.6902413	5.904334583	5.611131164	5.399003512	5.623898147	5.573782752	5.170712342
hsa_circ_0001212	10.14286377	8.214011834	10.13287928	8.212015078	12.89650959	10.46255985	12.86954536	10.9000847
hsa_circ_0001446	6.311515062	6.570185569	6.292468844	6.611231225	6.343879104	6.520609458	6.659187642	7.304262232
hsa_circ_0001602	6.677704589	6.649646508	6.572737993	6.586116112	5.954412853	6.337294877	5.777563757	6.327319686
hsa_circ_0000902	7.426819001	6.757445313	7.322419069	6.767941589	9.021974544	7.520765087	9.115808888	7.676895193
hsa_circ_0000092	8.68870122	9.697087813	8.60906634	9.639860623	8.318759738	9.158079866	8.33769138	8.816254244
hsa_circ_0000700	7.15778405	6.966030187	7.109006193	6.967063615	7.366045224	7.453829372	7.276588687	7.215537308
hsa_circ_0000273	11.49621884	11.00345997	11.6356724	11.05856611	11.04511522	10.92258491	11.35648323	11.07190192
hsa_circ_0000493	6.155046797	6.905366412	6.117213492	6.842058345	6.566121657	7.106738801	6.425459887	7.65299241
hsa_circ_0001202	7.439951692	7.679860774	7.357930729	7.616806688	7.351612486	7.873130016	7.332847906	7.684759866
hsa_circ_0001539	7.041933064	7.524023854	7.113693519	7.522550514	6.756365312	7.215604616	6.778066974	7.33074369
hsa_circ_0001903	8.092014206	8.169678137	8.051176474	8.173448246	7.579904074	7.768857943	7.591293676	8.030741142
hsa_circ_0001944	5.689715396	5.689639381	5.779344814	5.646131666	6.649514413	5.733964585	6.763725552	6.078486036
hsa_circ_0001837	6.87094695	7.321247098	6.741307256	7.256853932	6.955572459	7.664751947	6.991849308	7.583950926
hsa_circ_0000204	9.099538752	9.722633947	9.028025516	9.708019544	9.777464659	10.54434503	9.712602818	10.34495938
hsa_circ_0000228	9.497872526	9.237376048	9.436724775	9.32867196	8.971219351	9.465329456	9.068328939	8.702090322
hsa_circ_0000727	7.469142231	7.098169085	7.283791496	7.100323308	7.893425896	7.795529958	7.943960028	7.886412546
hsa_circ_0000738	7.260365849	6.60254407	7.323233727	6.71734549	7.295975863	6.805801452	7.445729003	6.884096543
hsa_circ_0001366	5.639788752	6.599486365	5.641621104	6.639725427	5.750717005	6.363375459	5.480422738	6.208057608
hsa_circ_0001693	8.952090553	9.831889139	8.860241362	9.85936225	9.287865504	9.709891352	9.361764607	9.989003998
hsa_circ_0000053	7.421161372	6.921786226	7.361996342	6.937414417	6.760755368	6.751289548	6.558831741	6.658852147
hsa_circ_0000443	5.903136541	5.486824824	6.143543141	5.465547858	6.732158027	5.575420474	6.407763351	5.658935144
hsa_circ_0001676	7.840403947	5.459433707	7.787773681	5.292703016	7.386419626	5.282071417	7.356841083	5.420645088
hsa_circ_0000332	10.07322786	7.664296895	10.30864347	7.713761897	11.40334973	9.234801976	11.29003689	9.25813356
hsa_circ_0000511	14.71201216	11.21381495	14.49995003	11.25127721	15.51730758	13.19326372	15.66833064	13.498458
hsa_circ_0001627	7.855855471	7.014317539	7.914011688	7.105160179	8.144241486	7.445081547	8.276679355	7.512013931
hsa_circ_0000514	13.8401537	11.3005172	13.97768961	11.27044531	14.75772544	12.94756661	14.75772544	13.02107914
hsa_circ_0000519	11.70687921	9.031543536	11.64694707	9.015287822	12.58793973	9.71722482	12.54801257	10.10956782
hsa_circ_0009189	9.95681968	9.717232984	9.948636791	9.623618201	10.78482909	10.85538117	10.94420525	10.77305082
hsa_circ_0000002	6.913014724	6.197477679	6.890341119	6.123421211	6.221972893	5.615190845	6.351856398	5.572245054
hsa_circ_0009244	7.924055783	7.729229402	8.004703974	7.743136557	8.68605129	8.307494218	8.50039643	8.756488199
hsa_circ_0008063	6.479021074	6.882530313	6.540256058	6.871983463	6.04636636	6.368005622	5.841746407	6.125929836
hsa_circ_0009252	9.163783275	7.645977791	9.38182258	7.678535192	8.06573555	7.496718652	8.394188306	7.441399696
hsa_circ_0009343	7.402272091	8.140007099	7.531045954	8.163519357	8.904692359	8.892582516	8.888090681	8.873351913
hsa_circ_0009344	8.540329959	9.797609542	8.484088989	9.749861846	9.012450477	10.16391025	8.965960163	10.25137562
hsa_circ_0000007	6.796404994	6.762547062	6.682741304	6.695572101	7.248079424	7.161189977	7.306603875	7.156445865
hsa_circ_0009353	5.662588918	5.540092896	5.692545073	5.37130428	5.943951706	5.733532329	6.364162621	5.728184907
hsa_circ_0006869	6.571041405	5.823573012	6.579479738	5.856674356	6.720939476	5.798526471	7.038938289	5.841750138
hsa_circ_0005907	6.24741413	5.910853609	6.338578805	5.888133778	5.730739271	5.850593418	5.630395172	4.892823501
hsa_circ_0009360	6.072536604	5.831048181	6.102553666	5.924655356	6.325970681	6.113598472	6.184545833	5.940594613
hsa_circ_0000008	7.404348005	7.164794474	7.425824643	7.207043543	7.60170913	7.519667218	7.764256389	7.16589097
hsa_circ_0009361	8.36632051	11.63933531	8.285960585	11.56100904	7.722690228	12.03895584	8.381784013	10.34154256
hsa_circ_0009362	6.276645123	5.766592788	6.321200891	5.75957023	5.463969781	5.604636066	5.465640324	5.03982234
hsa_circ_0009434	6.644452238	7.527590402	6.786498635	7.539195924	6.77530984	7.495350527	7.055652734	7.785647748
hsa_circ_0009456	8.869387382	9.060477819	8.79621854	9.082485666	8.572214905	9.099288244	8.431900168	8.410414994
hsa_circ_0009461	5.782953443	5.804112061	5.68954015	5.806723157	5.275693747	6.051553465	5.681276134	5.961850034
hsa_circ_0009135	9.011155162	9.477607086	9.00526029	9.419429948	9.398116594	10.03901175	9.539411841	9.720048433
hsa_circ_0009468	6.275925603	6.651366982	6.365765164	6.674943857	6.284376307	6.854523347	6.923843248	6.675427951
hsa_circ_0007427	8.463847279	8.624775184	8.434135789	8.625950363	8.837502323	9.113142394	8.778589857	9.302402782
hsa_circ_0009524	6.953109901	7.408900043	6.862130839	7.390767766	6.81905873	7.86350227	6.912565287	7.775322939
hsa_circ_0009535	6.323012953	5.835318319	6.481848208	5.822743317	5.798185439	6.114558687	6.119407267	6.005881564
hsa_circ_0009574	5.932603411	5.731875145	6.034474898	5.662979151	5.620104675	5.773695843	5.792620806	5.472351437
hsa_circ_0009580	6.86727893	6.397276812	6.863317932	6.273399345	6.667202633	6.295093607	6.385797754	6.207741428
hsa_circ_0009581	10.54298425	7.957821295	10.53765325	8.015417729	9.828224679	7.935083381	10.1318698	8.580764162
hsa_circ_0006837	8.2195216	6.426553304	8.275223389	6.337935186	8.492349092	6.792331774	8.562848958	6.92296118
hsa_circ_0009117	7.27186204	6.599358841	7.147373723	6.586354828	7.715882185	7.104141593	7.703037827	7.219687653
hsa_circ_0009582	6.0120026	6.329437723	6.107422726	6.260484271	5.791499538	5.906936393	5.805345004	5.975614723
hsa_circ_0002158	6.920576973	5.562056029	7.088883604	5.591831891	7.075654066	6.052774003	6.989964365	5.686784194
hsa_circ_0008501	7.050426944	6.005504883	7.092589673	6.017049688	7.416411489	6.455302046	7.14493893	6.195165728
hsa_circ_0009590	8.591708436	9.131873711	8.60529218	9.130205992	9.206823617	9.663212407	9.260712768	9.684408174
hsa_circ_0009594	10.92639491	11.94432258	10.94565639	11.92800519	9.110018089	9.687171202	8.994527797	9.555335221
hsa_circ_0005039	8.96139555	8.895292774	9.053873808	8.946038995	8.79872468	8.083395381	8.717284338	8.423431255
hsa_circ_0009610	6.544686589	7.084439482	6.521059372	7.014547506	7.067880561	7.375433324	6.953280071	7.432937668
hsa_circ_0009654	9.11950739	8.421262459	9.305237316	8.428482628	8.426771529	7.743467899	8.407650352	8.120957115
hsa_circ_0009674	9.242725465	9.137297056	9.1150087	9.089351649	10.23562994	9.732815382	10.24521417	9.969042611
hsa_circ_0000014	5.768895586	6.279317371	5.890655319	6.337307584	6.110028077	6.672368379	6.463746009	6.781991199
hsa_circ_0009715	9.737669774	9.643608437	9.802983857	9.647061534	9.630845746	8.83431809	9.564800355	9.431843759
hsa_circ_0009759	7.357898651	7.647964599	7.51540661	7.712823705	6.815128856	6.94147164	6.755889758	7.06647871
hsa_circ_0009792	7.456562938	7.014574388	7.396746136	6.974009527	7.552020221	7.252713418	7.501876811	7.577319093
hsa_circ_0009904	6.101495282	6.08356138	6.208096844	6.137158443	6.671211089	6.368879999	6.32905165	6.651759977
hsa_circ_0009910	13.39523063	12.88523754	13.53180261	12.93361593	14.14734576	13.93788437	14.11122837	14.16492231
hsa_circ_0007677	8.177577094	8.98216232	8.145434621	8.957326208	7.973137837	8.513214389	7.887215301	8.726275229
hsa_circ_0009986	7.643105812	8.264666041	7.737390178	8.215345735	7.909700774	8.599951869	7.83582308	8.803748542
hsa_circ_0010023	6.350866266	6.856823434	6.498704374	6.855704969	6.183677373	6.737206006	6.075330894	6.52288059
hsa_circ_0010024	5.700866569	6.169266136	5.871306832	6.206905726	5.528436963	6.217634827	5.490847405	5.937815824
hsa_circ_0005986	6.165184758	5.298652873	6.133503451	5.186463293	7.751255499	5.898541376	7.488356592	5.935345119
hsa_circ_0010039	7.273020481	7.755670404	7.328677524	7.755918096	7.066192402	7.433503451	7.070396936	7.338731393
hsa_circ_0000018	5.574440607	5.591217365	5.639703601	5.549576942	5.202285721	5.46317884	5.00098933	5.217945906
hsa_circ_0010052	5.92492883	5.545064458	5.720759536	5.468581232	5.905019177	5.469707384	6.350291972	5.771473449
hsa_circ_0000021	9.297290474	8.62248017	9.287821672	8.672236563	9.034464319	8.563739843	9.045211598	8.817483376
hsa_circ_0002733	9.466962185	8.992524786	9.60266699	9.043381347	10.38538419	9.817467185	10.35470602	10.03697606
hsa_circ_0005240	6.137764495	6.630945082	6.36846296	6.637340119	6.565072383	6.667839324	6.409609412	6.939983905
hsa_circ_0010146	6.064751923	6.185257118	6.149561259	6.091939437	6.272207883	6.552361266	6.158729964	6.645466989
hsa_circ_0005562	11.22148896	11.54058916	11.26364033	11.52670565	10.80328861	10.31964045	10.75926548	11.23171927
hsa_circ_0010358	8.698083919	8.360991215	8.728940006	8.362111015	9.554595232	9.306280213	9.584862917	9.391137854
hsa_circ_0010386	8.237141928	7.872624349	8.08958232	7.880104143	7.775017762	7.734860794	7.788832263	8.0579121
hsa_circ_0010433	5.538321942	5.865269503	5.6839041	5.943677463	6.018068847	6.257277921	5.718917945	6.209675272
hsa_circ_0002437	6.309285927	6.536233774	6.22033572	6.537833023	5.720570678	6.193354836	5.684897642	6.045952496
hsa_circ_0005782	8.430762036	7.368911361	8.415707033	7.284621741	7.688540542	7.464085798	7.93406538	6.574435603
hsa_circ_0010486	9.938976635	9.758165012	9.995549152	9.753580601	10.1875478	10.56475269	10.3299734	10.28210798
hsa_circ_0007991	10.71082118	8.50855113	10.73099245	8.444991558	9.935364109	8.731968668	10.16073944	8.601563896
hsa_circ_0005075	9.711951475	8.978942084	9.784453156	9.009770639	9.110082645	9.291110553	9.131530072	8.418449414
hsa_circ_0000026	5.903548978	6.46629842	5.750354347	6.45909928	6.450746479	8.333651278	6.076884376	6.161576224
hsa_circ_0010501	8.010881137	7.579094829	8.021031424	7.572102439	8.768707351	8.463865432	8.804396977	8.412599177
hsa_circ_0008563	11.06826393	11.01896399	11.29767633	11.2509145	12.19375415	12.57597285	12.07207521	12.59841647
hsa_circ_0002402	6.604385512	6.727715344	6.799387087	6.75137057	6.97758408	7.237405003	7.157273713	7.17264812
hsa_circ_0004808	8.572354519	8.851700423	8.548146501	8.861394251	7.244052337	7.781212995	7.106216084	7.547290197
hsa_circ_0010735	6.228266098	5.26865568	6.140836507	5.309455181	6.740980449	5.808925708	6.645290946	5.61400014
hsa_circ_0005576	7.206155545	7.914479867	7.329622374	7.894582275	6.62392209	6.871996469	6.352009361	6.598902997
hsa_circ_0009061	7.83450933	5.522602219	7.964516632	5.612410189	7.87120001	5.699630754	7.97551193	5.410721111
hsa_circ_0007822	6.424026442	5.215660131	6.516958429	5.120084087	6.325714358	5.164196969	6.277859932	5.036482383
hsa_circ_0003757	6.151954135	6.651077999	6.312146482	6.667327536	6.358476429	6.885536641	6.148845337	6.682630197
hsa_circ_0000033	6.182989706	6.493517502	6.13481942	6.553391044	6.738045218	7.046982153	6.514832202	7.381711094
hsa_circ_0000034	10.15993978	10.5713007	10.20649159	10.55985947	9.778860089	9.59491232	9.751427947	9.853849956
hsa_circ_0008614	6.698687118	7.324056276	6.714871696	7.329293736	6.574908658	6.876525416	6.540875189	7.250144348
hsa_circ_0007537	5.716455918	6.714750597	5.889662038	6.735250774	6.099616498	6.596997674	5.923618856	7.200435909
hsa_circ_0011002	9.77938089	10.75006727	9.634160141	10.72542095	10.99806716	11.7062386	10.88817213	12.06061052
hsa_circ_0006913	8.742703974	7.188131668	8.746800917	7.157591928	8.909252796	7.906345352	9.132507482	7.708945866
hsa_circ_0007283	6.269133634	6.660947106	6.239022935	6.66079997	6.140706118	6.690608327	6.146309004	6.710416631
hsa_circ_0002380	8.478254255	8.929575928	8.519253205	8.938040868	8.865210023	9.03908399	8.92287778	9.277024973
hsa_circ_0005866	6.228671064	6.173269518	6.16271912	6.157448136	6.579881433	6.616578766	6.631763902	6.833218631
hsa_circ_0011120	6.290716244	7.054388325	6.233847692	7.149844561	6.114824454	6.868170611	5.665740645	6.347189736
hsa_circ_0008057	6.237267207	6.612999334	6.128176517	6.610541476	5.643035319	6.331355072	5.391136728	5.953116511
hsa_circ_0007895	8.965977722	9.358852402	8.908186717	9.346086823	8.936541235	9.275628014	8.932867534	8.403671611
hsa_circ_0002909	6.559749213	6.779393246	6.591455082	6.756375727	6.686427053	6.553851163	6.582550509	6.205733639
hsa_circ_0000038	6.489267394	6.067057883	6.061066208	5.931056156	6.480607962	6.026080338	6.477509609	6.188115238
hsa_circ_0011159	7.575590996	8.30942778	7.558832268	8.314922949	7.490333871	8.837000208	7.540841584	8.251495446
hsa_circ_0011163	7.419022554	8.085281678	7.482057565	8.186703606	7.973105351	8.542053385	7.932982625	8.513266629
hsa_circ_0006602	5.881360302	5.49006907	5.894761014	5.380321223	6.300116753	5.415622699	6.136739903	5.638724241
hsa_circ_0011190	6.875044833	6.553455614	6.908205916	6.692233752	4.832004129	5.451244038	4.739341066	5.338804383
hsa_circ_0011218	6.086966376	6.373762858	5.983434987	6.278277536	6.499559716	6.6974571	6.219028498	6.892696739
hsa_circ_0000044	6.497613031	6.466430014	6.557958673	6.48449359	6.256424826	6.734200023	6.361593672	6.288394327
hsa_circ_0004949	6.044468834	6.328644027	5.975553731	6.472170114	5.682383051	6.504660017	5.748516389	6.178098097
hsa_circ_0000045	9.368400713	9.503943227	9.375455438	9.464752963	8.554726725	7.975682689	8.506701618	8.633557519
hsa_circ_0011264	7.364678513	7.689804825	7.394606421	7.724942985	6.223754168	6.371914247	6.375516211	6.56895021
hsa_circ_0009057	5.994041753	6.02945327	5.948156574	6.049878068	6.098628977	6.030246747	5.851692925	6.268247016
hsa_circ_0011279	10.04196262	9.913784251	10.04711869	9.917997483	11.65149871	11.38013692	11.53272784	11.69960915
hsa_circ_0005674	6.472277235	5.760644401	6.277768077	5.8791588	6.507620941	6.191275465	6.547719598	6.385491171
hsa_circ_0007364	6.479098621	5.695113885	6.523405486	5.790454419	6.974177069	6.000164674	6.948188976	6.17461393
hsa_circ_0011377	5.654533938	5.982264257	5.686041811	5.951012006	5.285264224	5.42089986	5.114625888	5.599076955
hsa_circ_0011385	12.75741283	8.767438863	12.706418	8.761998594	12.73035639	9.446784565	12.60707677	9.444630927
hsa_circ_0004240	10.31699299	10.57051661	10.3132635	10.59345125	9.311992893	9.403798095	9.291543665	9.528706311
hsa_circ_0002306	6.091969794	5.904412219	5.897904462	5.920951776	6.446558274	6.275735047	6.299375646	6.600752863
hsa_circ_0011424	6.20570719	6.6866729	6.168505709	6.678110898	6.455664032	6.880283733	6.257721189	6.713746435
hsa_circ_0007516	5.699951535	5.545385687	5.803224565	5.620671848	5.98340704	5.644165502	5.710824309	5.820375015
hsa_circ_0011462	7.511133012	7.215508414	7.612191459	7.260314304	7.854280141	7.717250341	8.131979579	7.345447857
hsa_circ_0011493	8.429529212	7.764688525	8.439332787	7.716266121	7.191225538	6.725688901	7.055282224	7.002617529
hsa_circ_0011501	8.458113157	8.561803606	8.46226404	8.545260689	7.896958276	7.831645449	7.911261807	8.080940754
hsa_circ_0011536	8.35378508	8.817292633	8.343592184	8.777032968	10.00555944	9.267174942	9.93568605	8.895570934
hsa_circ_0004660	6.870405135	7.297933666	6.741437189	7.299816805	6.867600222	7.639514594	6.819263249	7.37885139
hsa_circ_0011615	9.139990886	7.904396625	9.256335721	7.947438049	9.560130391	8.804529629	9.51148758	8.499122555
hsa_circ_0002828	8.341338034	8.590792715	8.378343888	8.61443913	7.032432823	7.398979376	6.761404297	7.397050631
hsa_circ_0011636	8.785754385	8.751998665	8.719082256	8.729769564	8.898043111	8.977586037	8.964134129	9.216113601
hsa_circ_0011685	5.929406881	6.331056176	5.979944488	6.416093552	5.742671646	6.600656006	5.802703522	6.446238718
hsa_circ_0011692	11.5373692	11.10569625	11.48040009	11.09360364	11.70502757	11.98891285	11.72614988	11.26505897
hsa_circ_0011871	5.985277836	6.729920942	6.048572772	6.779824715	6.569797868	6.837725832	6.084961299	7.215963334
hsa_circ_0009142	6.884213381	6.540481047	6.803591683	6.617222479	6.969646739	6.983262021	6.892828435	6.858083854
hsa_circ_0011929	6.468837768	7.293345005	6.502582144	7.2848519	7.974345318	7.617832107	8.144060107	7.860832925
hsa_circ_0000061	6.977061423	6.952348696	7.065722534	6.956746133	7.111378754	7.431386298	7.291824582	7.150081252
hsa_circ_0004628	5.976293784	6.175292204	5.986531065	6.150582967	6.373664322	6.629684085	6.498201422	6.501583025
hsa_circ_0000063	6.570239716	6.543396881	6.357803461	6.477634228	6.276374574	6.834056228	6.570755946	6.683941706
hsa_circ_0011950	7.26841105	5.664104888	7.293893892	5.761758494	6.764156752	6.037233351	7.325878874	6.259831344
hsa_circ_0011951	5.992177657	6.034611815	6.02131297	6.035272283	6.377548438	6.446837639	6.510115395	6.470870529
hsa_circ_0006848	5.716508084	5.970563191	5.749506801	6.107008907	5.715069238	6.273988648	5.883723858	6.263745815
hsa_circ_0012077	10.96043334	9.47672759	11.00599406	9.492336044	11.94271298	10.69742266	11.89875209	11.01890021
hsa_circ_0012107	10.69012641	9.167169891	10.71515388	9.244846528	11.55075711	10.939511	11.52889835	10.83060258
hsa_circ_0012144	7.757766745	7.731865816	7.746804939	7.699232116	7.72407147	7.929052442	7.919327299	7.980993076
hsa_circ_0007693	6.124380784	5.484568217	5.786978931	5.644943574	6.232862988	5.797015566	6.02037006	5.968685376
hsa_circ_0005246	5.437438312	5.609301875	5.588136332	5.443457607	6.012367372	5.560605883	5.77769886	5.97631105
hsa_circ_0012151	5.950107239	6.457767573	6.108871474	6.512324822	6.125248619	6.504797263	6.247586731	6.43685122
hsa_circ_0012185	9.481112818	11.75255001	9.430353338	11.72482525	9.701592762	12.34535606	9.770601004	12.78383923
hsa_circ_0000067	5.722324617	5.298477379	5.805976769	5.280131884	7.08568344	5.705984521	6.900287263	6.01094843
hsa_circ_0012265	7.805872381	9.446183766	7.670851644	9.405663003	7.63836716	9.529046368	7.616516984	8.642826671
hsa_circ_0000068	6.397433756	6.768857296	6.521902881	6.869453662	5.981864644	6.51318158	5.896909334	6.44661079
hsa_circ_0012277	12.39369008	12.12796837	12.37899018	12.11922419	11.52529336	11.62009594	11.47496278	11.61226595
hsa_circ_0012283	7.329878191	7.480133876	7.188049357	7.52022124	7.341500576	7.975106172	7.179340529	7.540034313
hsa_circ_0012300	8.621101728	9.107012536	8.512471699	9.039501813	8.824180802	9.406548055	8.671901006	9.584090546
hsa_circ_0012350	6.723374484	7.046049674	6.551910273	7.05842362	6.548203458	7.194346538	6.164051362	6.731556941
hsa_circ_0000069	11.31971757	9.340634651	11.38406814	9.311760769	11.36052627	9.854005392	11.34805629	9.566896686
hsa_circ_0005428	6.027268961	6.617137886	6.095086834	6.582033331	5.790244749	6.432162451	5.702382323	6.224285776
hsa_circ_0004619	7.010729232	5.949569388	7.117669515	5.852909328	5.789991248	5.495183257	5.955615363	4.984212039
hsa_circ_0012415	8.899791464	9.46858371	8.899129907	9.405736436	9.850800613	10.20034133	10.01681742	10.61629594
hsa_circ_0012417	13.69890382	13.52351618	13.58499877	13.51597931	12.67176168	13.75191908	12.62760571	13.62484008
hsa_circ_0005567	6.483357836	7.327164971	6.477699058	7.327660199	6.304425504	7.142877139	6.186425341	6.931807468
hsa_circ_0004877	6.968491364	8.3570861	6.80797622	8.31246295	6.806866619	8.364847657	6.713011732	7.976766381
hsa_circ_0007330	6.296393291	6.830283081	6.146362009	6.794252143	6.166908728	6.890520327	6.029381418	7.009353337
hsa_circ_0002039	7.793667347	8.057224963	7.805833438	8.035489184	8.358859189	8.479121013	8.245706902	8.806185958
hsa_circ_0009076	11.41969337	12.41069006	11.31335093	12.41468758	9.121240917	9.61881595	9.016476568	9.069082772
hsa_circ_0012560	6.229946233	6.236790613	6.143063103	6.286464668	6.016767139	6.149355087	5.756141931	6.117434374
hsa_circ_0012567	5.635494923	6.192637331	5.895290599	6.295984857	5.614465003	6.271092819	5.459256245	6.119255401
hsa_circ_0012634	11.46396387	13.82748615	11.31264028	13.89200745	11.35628926	13.93296019	11.58900038	13.88893306
hsa_circ_0012650	5.720043351	5.808273986	5.738740621	5.907312528	6.222520978	6.416245853	6.01164532	6.448322428
hsa_circ_0012651	6.193919261	6.63903438	6.391119803	6.663070644	6.344162261	6.893987253	5.924548641	6.484225704
hsa_circ_0012673	8.954875836	8.77149541	9.092126241	8.831991117	9.215726261	8.635629667	9.26019117	8.778652223
hsa_circ_0012717	5.568370353	5.559401576	5.350677814	5.435074002	5.953743177	5.939680128	6.152427673	5.988324581
hsa_circ_0000072	5.813273351	5.342579073	5.963794716	5.398434191	6.389552328	5.254692259	6.208126846	5.169702238
hsa_circ_0000073	6.00462813	5.76583466	6.001522656	5.66386547	6.16970217	5.82721348	6.230391508	5.6465438
hsa_circ_0000075	6.666953179	6.928057745	6.734643744	6.926487673	6.672452389	6.791045486	6.651036456	6.511539365
hsa_circ_0005354	5.786899834	5.893660016	5.869739755	5.907890401	6.095561292	6.058187625	5.975387693	6.152126016
hsa_circ_0008657	6.815465895	6.25262184	6.724479237	6.25835406	7.499999393	6.636059072	7.410343406	6.823474714
hsa_circ_0000081	5.744288168	6.282679326	5.883307733	6.333284541	5.578184896	5.992181368	5.680374012	5.932830736
hsa_circ_0000082	6.469720999	7.062515722	6.489434454	7.103251583	6.284435616	7.403287703	6.502154012	6.840152382
hsa_circ_0012850	6.327399577	6.902789586	6.32350943	6.867526973	6.603265757	7.203099382	6.779871979	7.115704326
hsa_circ_0012859	6.51157313	6.152963886	6.3843219	6.136916012	6.611078905	6.443602565	6.592151745	6.514498084
hsa_circ_0012860	5.50349836	5.823983405	5.498308529	5.882134123	5.517536402	5.954909774	5.867954118	6.151121578
hsa_circ_0002454	9.271446844	7.745251896	9.165705784	7.702567873	9.623427182	8.437386724	9.613980925	8.757444617
hsa_circ_0006677	5.721469646	5.522339177	5.76068041	5.53936403	6.235521659	5.788849796	5.993873734	5.801671665
hsa_circ_0012967	7.459208321	7.117136602	7.513377643	7.180357077	6.831639347	7.258414177	6.646981023	6.789130583
hsa_circ_0002570	6.401208118	5.942046131	6.457615961	5.968285402	6.529883966	6.191905536	6.13112822	6.169562958
hsa_circ_0013048	9.810799174	8.177904836	9.644555189	8.202055766	8.102825132	8.185307839	8.317119562	7.192044033
hsa_circ_0013062	7.477917056	6.539813925	7.298570055	6.534503492	7.331100947	6.759014548	7.2459327	6.858755878
hsa_circ_0004463	8.146471513	9.576001869	8.129699005	9.524796723	7.942258213	9.049515266	7.916957923	9.049666889
hsa_circ_0000091	7.733274737	8.594137756	7.470993431	8.505176044	7.818198766	8.258386874	7.617412249	8.112472028
hsa_circ_0013171	5.849635678	5.723096628	5.981887682	5.726593682	6.325903281	5.822706163	6.286018297	6.082723308
hsa_circ_0013181	6.307326394	6.309296049	6.306310163	6.350437062	6.040487982	6.4708098	5.744083458	6.214296879
hsa_circ_0003069	5.777163427	5.817637719	5.641615952	5.696389657	5.787051729	5.724212169	5.542713979	5.765823278
hsa_circ_0013204	6.394008058	5.83614888	6.265848415	5.742470213	6.116028633	5.724530685	6.234592704	6.1212657
hsa_circ_0006427	5.844386749	6.043742655	5.933451678	6.096847333	5.983802889	6.496358755	5.89413037	6.049112764
hsa_circ_0013222	6.820346086	6.485253533	6.841520394	6.460283135	5.798348159	6.294091548	5.692031557	5.666049641
hsa_circ_0013269	5.58469618	5.607712841	5.445540267	5.58049693	5.9036999	5.862088846	5.480833515	6.262547529
hsa_circ_0013339	6.207637909	7.134232122	6.326707679	7.180302976	6.26687789	7.112688713	6.310234752	7.105959585
hsa_circ_0000098	5.575069425	5.686288683	5.549525932	5.724120503	5.946040507	5.914385236	5.857880282	6.271843583
hsa_circ_0013353	6.449290255	6.737732363	6.493366732	6.642928565	7.167064765	7.118728757	7.312692121	7.684194447
hsa_circ_0013451	6.058461612	6.589535065	6.16050152	6.610144719	5.921519988	5.899160466	5.587071415	6.014264621
hsa_circ_0000105	7.239604327	8.470894215	7.210962061	8.463916025	6.23456059	7.18806447	6.024917799	7.31105655
hsa_circ_0000109	6.452294802	6.426054484	6.417788985	6.437260156	6.375052719	6.697041263	6.287781223	6.27856047
hsa_circ_0005664	6.143298609	6.338411062	5.996494468	6.268462383	6.348458656	6.259243583	5.950814506	6.505489423
hsa_circ_0013561	6.76968721	7.73808698	6.754905057	7.76145633	6.912501306	7.78843301	6.915523928	8.028388396
hsa_circ_0013587	10.32994545	9.20231748	10.52497146	9.280262839	10.05988351	8.720527299	9.891765145	8.834205273
hsa_circ_0013626	8.197356152	8.86043559	8.172709875	8.80074886	8.363647103	8.596314633	8.390863052	8.719975765
hsa_circ_0004127	5.924540226	5.914401654	5.888741231	5.934894117	5.539229431	5.51744804	5.836523035	5.749181152
hsa_circ_0002623	11.11322498	6.175676535	11.06428109	6.183075647	11.76789399	6.074459425	11.83546429	6.153479251
hsa_circ_0000116	8.566364403	7.481817508	8.692753904	7.440906929	9.554829914	8.381931465	9.759682892	8.066279334
hsa_circ_0000119	7.073440399	6.73972025	7.055159375	6.772012579	7.721839875	6.996392373	7.691503207	6.643739143
hsa_circ_0013737	7.995888468	7.411658283	8.048540306	7.442198069	9.882179585	8.21045087	9.97827176	8.733347285
hsa_circ_0013912	6.777661426	7.560763729	6.71236072	7.589072165	5.93619254	7.408417184	5.949743983	6.926635673
hsa_circ_0004220	5.697603996	5.950774606	5.669431147	5.851438747	5.449545749	5.828723481	5.324454019	5.769899138
hsa_circ_0013958	7.281091999	6.992975377	6.998288417	6.984389899	7.380273667	7.386456351	7.435113687	7.486360898
hsa_circ_0003952	7.825181213	8.141775741	7.93947854	8.154005517	7.567485939	7.107793757	7.313998956	7.547616778
hsa_circ_0014022	7.188889777	7.830146831	7.228320672	7.851673294	7.502367393	8.242626013	7.455015225	7.873755858
hsa_circ_0014063	7.552507207	7.301083388	7.621499968	7.296193932	7.512334647	6.523334765	7.193573133	7.173970534
hsa_circ_0006352	9.407023526	10.41104642	9.292440857	10.33839635	9.204315704	10.02296809	9.191886801	10.00866786
hsa_circ_0000128	6.10782791	6.906511598	6.144414578	6.897741383	6.095727592	6.91580052	6.125363743	7.226893453
hsa_circ_0014130	7.56669841	7.014541103	7.589712785	7.050479371	7.894685517	7.484069148	7.917101503	7.041134829
hsa_circ_0014132	10.72561166	10.7652815	10.68682847	10.7281453	10.71252711	11.01208073	10.69576984	11.15812845
hsa_circ_0006892	8.190354278	6.980469462	8.316915667	7.033038839	8.19458913	6.581715474	8.4002734	6.940036235
hsa_circ_0008701	5.968921156	5.773671437	6.106904967	5.866584352	5.797788462	6.129259908	6.003544122	6.081807704
hsa_circ_0008704	5.643691477	5.899574798	5.652073575	5.912285325	5.373334528	6.039248157	5.262239871	5.481399973
hsa_circ_0000131	6.42621749	7.305818177	6.4515967	7.316330504	6.623081984	7.277929499	6.34542377	7.331105105
hsa_circ_0014292	6.970704738	7.195174893	6.837639458	7.19141611	6.79373053	7.055462624	6.804288258	6.951970558
hsa_circ_0005964	6.076785276	6.396921617	5.94873874	6.486134064	5.862620069	6.528485048	6.02457447	6.36664607
hsa_circ_0014405	6.140113611	5.562438602	6.146643963	5.647707633	5.720004888	5.68693423	5.520175371	5.849185017
hsa_circ_0014425	5.614720223	5.97816041	5.648972337	5.961220277	5.783941121	6.273241647	5.593249612	6.214876342
hsa_circ_0014437	7.999535142	7.808485318	8.160288409	7.920126998	7.585917205	7.648732183	7.434242265	7.63074191
hsa_circ_0014528	8.610072363	9.613385783	8.545657827	9.583735159	8.17730141	8.906522048	8.217603231	9.156436716
hsa_circ_0007608	9.657311025	8.805968822	9.84022101	8.876208417	10.29761993	9.724199415	10.46732585	9.704511118
hsa_circ_0000137	10.0953756	7.803131912	10.12993065	7.784553878	11.95012538	9.699388027	11.91710283	9.860729656
hsa_circ_0003247	6.463073671	6.605903121	6.517367863	6.572332618	6.566243256	6.969629487	6.396389747	6.65391802
hsa_circ_0014614	5.743494442	5.565111059	5.667536602	5.513316562	6.048076403	5.622940229	5.994723729	5.502286862
hsa_circ_0014624	9.23100223	8.758070237	9.179205654	8.742422801	9.189828254	9.410622898	9.238200915	9.246024899
hsa_circ_0014628	6.371283517	5.767311039	6.265347366	5.670856305	6.616847139	5.885606582	6.409545704	5.94206162
hsa_circ_0000139	6.591420622	5.889418586	6.632320515	6.013346258	6.267035396	5.625645221	6.344048516	5.592608898
hsa_circ_0005758	7.025707029	6.8877196	7.068698343	6.862988375	6.807795969	6.799314155	6.558796883	6.918099964
hsa_circ_0008339	6.651317344	6.565172263	6.657427883	6.639070102	6.687958957	6.596175518	6.714699381	6.643567495
hsa_circ_0004680	6.198445312	5.65246557	6.040310376	5.57105495	6.319618923	5.669046553	5.825304034	5.731108971
hsa_circ_0014798	5.993989917	6.345446802	5.905010005	6.344621119	5.799179912	6.357136561	5.576445076	6.384933518
hsa_circ_0014877	6.649492841	6.323991578	6.62595129	6.342351683	6.897606971	6.725106777	6.695160594	6.532496102
hsa_circ_0014879	15.2344882	12.26005833	15.2215638	12.1390123	14.46954012	12.9505163	14.48072443	12.5629358
hsa_circ_0014923	6.679045939	7.103557634	6.676717585	7.137677064	6.166043178	6.72891312	6.031365632	6.592640817
hsa_circ_0008661	6.505173067	6.609691539	6.449223703	6.550104166	6.388285808	5.760022018	6.174117609	5.538897767
hsa_circ_0015002	6.457988443	6.324411899	6.49074206	6.374458866	6.97592338	6.973872116	6.978377103	6.840274004
hsa_circ_0015003	5.985708636	6.141836912	6.123684905	6.085768083	6.808830502	6.70872428	6.608070188	6.861807447
hsa_circ_0003039	8.42868622	10.14833566	8.307556719	10.10207632	8.815753953	10.08766177	8.731106016	10.33717422
hsa_circ_0007360	7.108435855	9.193618467	7.096311561	9.300021599	7.328711756	9.121096279	7.446011203	8.958693575
hsa_circ_0006758	15.69397847	15.43360248	15.79154026	15.42739352	15.09455045	15.0020563	15.19084831	14.8197524
hsa_circ_0007277	8.324583554	7.355793727	8.370595125	7.417094505	9.063841111	7.898008329	8.970750477	8.245051424
hsa_circ_0015136	5.631520392	5.818846407	5.700467146	5.765298307	5.910495249	6.035765148	5.6498308	6.061672398
hsa_circ_0002093	6.276291464	6.48805684	6.239503861	6.533196792	5.875704888	6.058273792	5.880637925	6.154796548
hsa_circ_0003644	5.982826729	5.736833127	6.324815365	5.819988356	6.829161122	6.291175428	6.683137341	6.449460233
hsa_circ_0015232	6.913414191	7.633480642	7.054624267	7.704282553	7.0758361	8.10969733	7.017154469	7.63027277
hsa_circ_0004412	6.111232038	7.178479664	6.04002147	7.243029252	5.602570575	6.76148993	5.769151151	6.339894394
hsa_circ_0015240	5.862496615	6.378457486	5.624306386	6.255255452	6.420213535	6.630531308	6.452246975	7.133772233
hsa_circ_0015243	13.22755673	13.1394915	13.32125367	12.95103111	12.96723634	12.94211553	12.93803812	12.59842971
hsa_circ_0015278	13.21873642	14.18569642	13.11311651	14.09692457	13.69988388	13.80262993	13.75095888	13.96256291
hsa_circ_0004722	5.963046398	5.930458643	5.810317948	5.678740429	6.112659224	5.752252059	6.864649731	6.027293078
hsa_circ_0015358	10.07789356	10.49539752	10.04693625	10.5249097	8.406227401	8.945015298	8.605624021	8.555206419
hsa_circ_0015359	7.74044652	7.664814646	7.68453035	7.716085231	5.495396282	6.077331091	5.552507636	5.778013707
hsa_circ_0009064	7.743416288	7.840896894	7.609617817	7.787760426	7.723057174	8.278197171	7.867971476	7.975762708
hsa_circ_0015379	8.100863112	9.144624919	8.169071877	9.100634964	8.29374443	9.468347867	8.414784902	9.296984632
hsa_circ_0002846	8.692230269	7.720024985	8.737411553	7.74125901	9.977828663	8.96866139	9.856212701	8.845558449
hsa_circ_0006980	6.64635546	6.76235943	6.813105888	6.752461052	6.962019585	6.446757823	7.031451461	6.916782055
hsa_circ_0015438	6.258602984	6.050827034	6.029673385	6.013485832	6.448019456	6.286524594	6.297764533	5.943383504
hsa_circ_0015453	11.4944421	12.38485749	11.58107154	12.45350871	11.61839131	12.42606447	11.6714991	12.83206432
hsa_circ_0015454	11.36150278	12.50233461	11.27843812	12.39420585	10.95951175	11.51244583	10.94669485	11.85657927
hsa_circ_0005909	8.604290661	8.861053155	8.772874801	9.278169278	7.134729701	7.443499065	6.73053225	6.884448031
hsa_circ_0007905	6.913202658	5.223298527	6.928258909	5.031197499	8.006888577	5.622170284	7.874132109	5.438988561
hsa_circ_0015529	6.00462813	5.036518925	6.023599386	4.934607824	6.596147412	4.971000305	6.568666872	4.990277856
hsa_circ_0015537	6.676953312	7.020354995	6.634447852	6.946185753	6.81108784	7.423282646	7.084438632	7.176818452
hsa_circ_0015787	9.089966491	9.805235893	9.108831928	9.79370489	9.576637017	10.58044001	9.632959772	10.3927385
hsa_circ_0006324	7.576602902	8.866849519	7.432159738	8.788762168	7.696426621	8.989896338	7.662360152	8.872178692
hsa_circ_0015796	9.887572039	11.66516335	9.934262483	11.66688987	8.95403229	10.43341829	8.945199897	10.25997783
hsa_circ_0002869	5.781489001	5.807407716	5.929012618	5.743832383	5.409447704	5.768107781	5.288359708	5.330708902
hsa_circ_0015928	8.202540209	7.981431256	8.121305857	7.945639223	8.576386152	8.377915972	8.433150296	8.6853449
hsa_circ_0015936	7.538019095	6.915708318	7.474436725	6.963792456	7.95326144	7.71083968	8.025609997	7.592542421
hsa_circ_0007167	6.664960191	7.344193167	6.579066263	7.350491582	6.989720596	7.295344867	7.098195582	7.908509167
hsa_circ_0003600	8.338856011	9.168129445	8.25994629	9.130748913	8.297300198	9.353410564	8.398689304	9.062818169
hsa_circ_0016123	6.083837793	5.483973695	6.236513404	5.520521328	5.695750356	5.536648132	5.912879357	5.425025088
hsa_circ_0016201	8.69419802	9.723608774	8.754025482	9.743201336	9.19638373	10.37425723	9.364527173	10.40051408
hsa_circ_0003344	6.130749979	5.551596748	5.998577231	5.539780006	5.792855162	5.667486204	5.591636297	5.435795844
hsa_circ_0006827	10.83916033	10.27247449	10.74630063	10.18732632	11.09027294	11.10737649	10.97754803	10.56163142
hsa_circ_0016343	6.358681034	6.896796651	6.535980259	6.894095272	6.433762173	7.369042314	6.543580843	7.266711413
hsa_circ_0006123	8.57085128	7.679754496	8.409384743	7.648178256	7.263044967	6.870498776	7.114545869	7.434336912
hsa_circ_0000179	6.670252747	6.012536014	6.530176415	6.001177862	5.683605403	5.892404495	5.561486859	5.358282437
hsa_circ_0002321	5.757438265	5.875095105	5.726560886	5.730164723	5.740831903	6.003143302	5.500484125	5.558621826
hsa_circ_0016404	11.27388414	10.06564023	11.26611811	10.11780159	11.83334275	11.11764546	11.89912922	11.15044195
hsa_circ_0016418	11.00325741	8.820706545	11.11492161	8.785319478	10.68186686	9.255871534	10.90272859	8.871444831
hsa_circ_0007772	7.867338144	7.587275986	7.909400049	7.575899837	8.172914818	7.800707681	8.179411384	7.918306979
hsa_circ_0005314	6.394481719	6.429968028	6.386851067	6.468215775	6.568964022	6.596013743	6.506522855	6.552222621
hsa_circ_0008659	6.983357357	8.581754337	6.910532159	8.568501975	6.587313716	8.034918468	6.756348424	7.656365508
hsa_circ_0007615	5.606969499	5.483973695	5.669390615	5.372504839	5.280305301	5.710665255	5.5841678	5.800260296
hsa_circ_0007739	7.166566715	7.249077535	7.158661303	7.238508901	6.510218636	6.387390791	6.19263547	6.995561613
hsa_circ_0004879	5.552005863	5.448542523	5.643833916	5.465547858	5.931453193	5.163710111	5.351192355	5.77918876
hsa_circ_0016599	6.162253028	6.163565941	6.233000977	6.319251103	6.985606541	6.466723343	6.878546739	6.680072336
hsa_circ_0016600	7.631339527	7.014353589	7.690467768	7.125438862	7.571884138	7.189905274	7.757487984	6.815550172
hsa_circ_0016601	6.121004787	6.466976122	6.271101313	6.508743742	7.1035252	6.352410644	7.008255863	6.213295482
hsa_circ_0016650	6.660998889	7.233721273	6.682203558	7.319090596	6.482093811	7.054737914	6.259375366	6.803358814
hsa_circ_0016683	6.11195719	6.514369584	6.15049014	6.4435559	6.163574094	6.549481487	5.763703158	6.45427765
hsa_circ_0016723	5.917578137	6.121468867	5.872840917	6.046821431	6.131957986	5.866804754	6.00700385	6.220472803
hsa_circ_0016726	9.988503114	10.84416082	9.89811662	10.85551479	8.336713862	9.009464081	8.210768018	8.913232756
hsa_circ_0003659	6.126139377	6.882708156	6.085804406	6.844328954	6.320463956	7.113340547	6.444052828	7.142048225
hsa_circ_0016760	5.871106601	5.103702427	6.043390775	5.286949282	6.673439031	5.513190176	6.780996357	5.650071875
hsa_circ_0016781	6.421894752	6.606069824	6.38501956	6.589272645	6.985749884	6.981137063	6.814933818	7.294113962
hsa_circ_0000192	6.678271323	5.711740094	6.641675188	5.642275917	5.982867021	5.560605883	5.843676133	5.104442721
hsa_circ_0016863	8.144040397	6.891222314	8.119112149	6.927856542	6.440769325	6.639089471	6.640408874	6.721547688
hsa_circ_0016867	8.643313225	7.902297545	8.626198403	7.756520771	7.725570763	7.843898024	7.629695501	7.695591347
hsa_circ_0016873	7.793429572	6.919965583	7.984707392	6.977726656	8.326522264	7.291316915	8.370647563	7.544975987
hsa_circ_0000195	5.796940422	6.474049094	5.934556198	6.48795045	5.908773473	6.586645827	5.920178321	6.569998532
hsa_circ_0000198	6.600163714	5.929441502	6.535916312	6.070811463	6.949165314	6.529692602	6.613261364	6.589072686
hsa_circ_0006415	6.508010641	5.591951727	6.56979775	5.418070343	6.584507842	5.286567868	6.374884056	5.351491324
hsa_circ_0003314	8.132439782	5.932338583	7.600618651	6.015952314	10.78138223	6.876737194	10.07006655	7.856521812
hsa_circ_0016979	12.25498615	11.33152824	12.30219138	11.27000261	12.45680042	12.75835261	12.48074311	11.70657196
hsa_circ_0017069	6.384559758	6.572920565	6.320307591	6.491235753	6.388733475	6.573935575	6.098022811	7.085572917
hsa_circ_0002343	6.440056356	6.754692593	6.321408831	6.769686941	6.475262081	6.888864186	6.436049245	7.180948371
hsa_circ_0017105	5.713560676	5.880624119	5.735189952	5.781315879	5.588015358	5.684099739	5.888773106	5.991328662
hsa_circ_0017109	10.46249127	8.870657723	10.43774107	8.822181894	10.13949845	9.683980044	10.12187885	9.361937788
hsa_circ_0004039	11.56259229	11.17270793	11.51505173	11.16227933	10.93265831	10.48929092	10.82378629	10.66384365
hsa_circ_0007875	7.483574391	7.492599249	7.443142451	7.54219621	7.593078839	7.240637285	7.525328888	7.394522601
hsa_circ_0000199	6.657492818	6.453078722	6.807708375	6.330386885	6.104172046	6.123570957	6.346191139	6.821864229
hsa_circ_0017248	5.837898598	6.521983327	5.768892871	6.527166577	5.507980776	6.199937797	5.283501488	6.174945536
hsa_circ_0009150	9.205347723	9.736687408	9.147666164	9.707622541	9.335532857	10.08488335	9.292688886	10.03248421
hsa_circ_0017280	13.05027515	13.75696452	13.06922208	13.64056465	13.34786941	14.20198397	13.43845531	14.11136725
hsa_circ_0017286	6.246049988	5.49957309	6.225902786	5.69678461	6.219690579	5.503369015	6.120319056	5.557285287
hsa_circ_0017287	6.801401775	7.479519082	6.726483874	7.398001574	6.867291397	7.696146779	6.895191024	7.709436009
hsa_circ_0017289	6.003296236	6.200897224	5.831368713	6.191748136	6.179053082	6.538677297	6.072471705	6.686301439
hsa_circ_0005090	6.24043915	6.441648943	5.976611883	6.416500378	6.526403492	6.737590701	6.132915652	6.846597995
hsa_circ_0006097	7.619950717	7.831571384	7.717950272	7.823883366	6.069344283	5.953889095	6.164857661	6.343179197
hsa_circ_0017348	8.389673876	8.255681798	8.429253917	8.212046793	9.169564133	7.985592946	9.214130148	8.41451223
hsa_circ_0017443	7.314048637	8.092375462	7.130286199	8.079423546	7.704733426	8.630112274	7.761093208	8.703098762
hsa_circ_0004277	5.597841291	5.698879659	5.68536288	5.638954585	6.080499428	5.462080354	5.855481387	5.494891991
hsa_circ_0017446	5.695938989	6.022205749	5.756568224	6.03765967	6.135416274	5.91835181	6.098651083	5.722123329
hsa_circ_0017454	7.852854075	7.789957684	7.714182974	7.753889853	7.398723979	7.618038202	7.388852893	7.679045045
hsa_circ_0000206	6.481666523	6.797052833	6.634146453	6.814338387	5.932616732	6.704040856	5.777225733	6.514778495
hsa_circ_0007796	6.469940858	6.649687535	6.534733165	6.696910944	5.934209498	6.583848625	5.939073228	6.387088463
hsa_circ_0017461	5.611811492	6.11981336	5.75378178	6.122055575	6.020394448	6.298148842	6.019942012	6.436983349
hsa_circ_0006608	12.21754234	10.04724893	12.20188126	9.972641046	12.60745178	11.14865162	12.61055405	11.12575661
hsa_circ_0017510	8.28186039	8.318410711	8.290835557	8.348333279	6.739222895	7.026138976	6.838439645	6.694126101
hsa_circ_0017625	4.981518309	5.781552294	5.311370998	5.789944696	5.463969781	5.853196951	5.047407127	5.870216384
hsa_circ_0017636	10.07000499	9.539723706	10.08597517	9.598848803	9.630411404	10.44712127	9.892894893	9.546548615
hsa_circ_0017639	8.288272902	7.993141126	8.52847578	8.010176483	7.003293743	8.001574135	7.722351066	7.462605116
hsa_circ_0017643	6.586136439	6.936414647	6.503736851	6.904091685	6.400529668	7.193517904	6.30458607	6.475780062
hsa_circ_0007292	5.705253658	5.532910133	5.852537631	5.510133564	5.646076036	5.481153571	5.631811797	5.334766864
hsa_circ_0004630	7.209681844	7.225822114	7.093230734	7.190510722	7.320262098	7.746291788	7.600747577	7.398314139
hsa_circ_0017726	5.261876205	5.788163225	5.328197866	5.710112141	6.067130703	5.929420267	5.826376604	6.145665546
hsa_circ_0008826	5.940183099	6.017292213	5.844739929	6.085563357	6.173471524	6.36934534	5.965488233	6.305165312
hsa_circ_0017777	5.916710583	6.392286957	6.020585112	6.486629482	5.64102212	6.505273383	5.849027847	6.480846903
hsa_circ_0000219	7.853625254	8.341535291	7.92316865	8.384614541	6.83027185	6.818346759	6.62127776	6.98018942
hsa_circ_0000220	7.791865757	8.302265982	7.822203138	8.265205315	6.380140998	6.187637186	6.283446391	6.589069501
hsa_circ_0006665	8.297217142	8.261909087	8.284264351	8.264820487	6.783213043	6.501987104	6.390558938	6.583106745
hsa_circ_0006577	9.098155753	8.83170007	8.993875343	8.817653962	8.572794128	9.15353006	8.684245519	8.614878374
hsa_circ_0017956	7.304387682	7.794368392	7.343572804	7.339509679	7.288496751	8.017732999	7.202748412	7.401917766
hsa_circ_0017972	5.881842443	5.936658506	5.794264567	5.948506331	5.751902196	6.264922572	5.94632574	6.045394601
hsa_circ_0017979	5.782472898	5.951487628	5.765323399	5.942808233	5.611133002	6.069049054	5.401803172	5.735042434
hsa_circ_0001963	7.028290346	6.70429958	6.944590567	6.715661239	6.426139252	7.099092219	6.529809778	6.471625375
hsa_circ_0018004	10.11770522	9.95908044	10.06890406	9.980251669	10.82425445	9.979965471	10.86710547	9.916443952
hsa_circ_0018037	6.118424581	5.281852876	6.163830119	5.401888258	5.973999119	4.995556659	6.469404753	5.064537223
hsa_circ_0007503	8.727837832	7.237642776	8.632176285	7.187470698	7.708251971	7.097505693	7.863451096	6.67518032
hsa_circ_0018069	6.383232146	6.317486315	6.336080542	6.272903899	6.260458648	6.547873176	6.313024364	6.414055531
hsa_circ_0000231	8.969180162	8.590855305	8.834248775	8.589596232	9.268413693	7.606057669	9.235378058	8.157095764
hsa_circ_0018203	5.832549274	5.796693576	5.867859475	5.710533397	5.815643556	5.89890091	5.292634024	5.525733854
hsa_circ_0000235	9.17053385	9.603563861	9.17053095	9.602866802	9.231389521	10.30788529	9.209721599	9.387001188
hsa_circ_0018293	6.451577992	6.827133537	6.519149581	6.800749533	5.924073402	6.3821057	6.139301373	6.319181379
hsa_circ_0002224	9.28052049	8.572050744	9.309825046	8.634981918	9.992945989	9.102572093	10.01774102	9.569237412
hsa_circ_0018478	6.912455999	7.78635802	6.795593779	7.7257021	7.593810926	8.271136215	7.509358757	8.670011492
hsa_circ_0007113	7.221134711	7.320126513	7.210597446	7.314352251	7.614407328	7.641438521	7.591144558	7.809121922
hsa_circ_0005368	7.627145026	7.430656249	7.62513815	7.364697238	6.209047156	6.270249172	6.33136745	6.350247145
hsa_circ_0009172	8.650930746	10.52261265	8.538227704	10.57906356	7.99909688	10.74126223	7.773184031	9.507332194
hsa_circ_0006151	5.396185971	5.816931625	5.397822806	5.713583532	5.876725287	6.077769945	5.713378163	6.054554361
hsa_circ_0018529	11.00564417	11.77493002	10.9426956	11.73712554	10.76745627	11.44709384	10.72180108	11.89330343
hsa_circ_0003459	5.85415248	6.350792531	5.804217286	6.350587359	5.933247338	6.17353115	5.840366538	6.418185797
hsa_circ_0007778	7.965468081	8.376420288	8.099100334	8.269298695	7.744681478	7.861425443	7.414197708	8.154065531
hsa_circ_0006272	5.775700303	6.124089711	5.915737687	6.181128439	6.538254092	6.613299812	6.421975083	6.713278908
hsa_circ_0018550	6.294107658	6.108746903	6.09311163	6.096130936	6.605168807	6.434858861	6.372213998	6.35872419
hsa_circ_0008523	6.487257199	7.075265431	6.538913907	7.126285507	6.646506729	7.220776651	6.452940094	7.116008493
hsa_circ_0018611	7.765687726	7.130901282	7.815096772	7.137198669	8.169308369	7.410844978	7.855351519	7.446841027
hsa_circ_0018652	6.484297172	6.378285691	6.41089706	6.381510396	7.032151739	6.766343626	7.295445986	6.981156676
hsa_circ_0018659	9.05412203	9.117045511	9.097513095	9.058887113	10.00278686	9.283685904	9.889339032	9.493235968
hsa_circ_0004606	6.236055739	5.476993233	6.197575739	5.472265432	6.391237836	6.003251902	6.2068119	5.883054424
hsa_circ_0018736	5.880546133	6.083671248	5.91379945	6.170199306	5.254112542	5.81360442	5.012589298	4.873847096
hsa_circ_0006276	10.14888554	9.124303557	10.07500652	9.090531479	10.38721103	9.697385896	10.68188727	9.868543339
hsa_circ_0018814	7.654492362	7.115069552	7.708363641	6.902779013	8.407075326	7.188978959	8.502250212	7.944251783
hsa_circ_0018824	9.076034501	9.90745201	8.999544507	9.852881997	8.967583635	10.31862424	9.038487611	9.91658944
hsa_circ_0018838	6.652614426	6.865895913	6.583521217	6.893062753	6.876782547	7.256830629	6.811743828	7.159358704
hsa_circ_0018845	6.865239214	7.241912646	7.029534249	7.269111125	7.368322736	7.637166534	7.380281723	7.984418972
hsa_circ_0018848	6.476366116	6.647707923	6.48010268	6.628165539	7.143937488	6.888688234	6.943403702	7.752329027
hsa_circ_0005164	6.698318254	6.23855075	6.668054197	6.320187605	6.598886371	6.549063269	6.510321436	6.410882638
hsa_circ_0005235	6.591931223	6.000708932	6.506645231	6.024192152	5.947579214	5.932507619	6.421421815	6.40853229
hsa_circ_0006148	5.970133116	5.768451164	5.939439669	5.588362133	5.967462757	5.761788718	6.004683917	5.974353383
hsa_circ_0018905	5.580990318	5.366952677	5.647992743	5.316661623	5.452033616	5.680581303	5.952193635	5.695805746
hsa_circ_0018909	8.952308788	8.923874904	8.896198731	8.90343103	9.678723884	9.29790894	9.368594237	9.723287603
hsa_circ_0006649	7.287637644	7.058676391	7.259119088	7.004837335	7.659418739	7.387062106	7.609502601	7.25828387
hsa_circ_0008856	10.28536351	10.40898164	10.31884975	10.37595839	9.573725563	9.503319418	9.578153056	9.873967465
hsa_circ_0018992	5.527513285	5.856997711	5.628997334	5.870125898	5.411281584	5.933520398	5.496065622	5.724162916
hsa_circ_0006956	5.823447879	5.98678345	5.920077558	5.937017995	5.540160097	6.033140608	5.66781877	5.882333109
hsa_circ_0002727	7.288341295	7.21990121	7.088086769	7.21328988	6.759810254	7.340619241	6.758010444	6.933336836
hsa_circ_0019054	9.847073236	9.790949397	9.897203071	9.789410149	9.698796862	9.991861803	9.614200537	10.10240893
hsa_circ_0019083	7.708121276	8.362015745	7.755536542	8.378343124	7.674221703	7.795607235	7.724778453	8.186592716
hsa_circ_0002435	9.692298424	12.16139503	9.763025711	12.29753948	9.978179465	12.44123831	9.933986116	12.54462589
hsa_circ_0019172	8.61094843	9.379284158	8.53979765	9.363932695	6.357501132	7.239958368	6.005767306	6.891852458
hsa_circ_0019223	5.650288069	5.250518314	5.673089588	5.286831018	5.22790117	5.33479173	5.179204067	4.926706237
hsa_circ_0019230	5.513704333	6.016267964	5.677939192	5.953126956	5.749930521	6.253870171	5.663142134	6.255727681
hsa_circ_0005691	6.493129448	7.067689418	6.460029487	7.120811798	5.695293472	6.812917581	5.947406829	6.30635431
hsa_circ_0019261	5.852425028	5.52878592	5.865127363	5.400906739	5.474744934	5.40435911	4.87695096	4.91958157
hsa_circ_0006371	7.795879604	7.355070713	7.813639817	7.366472846	8.051346284	7.628695381	7.795705062	7.791882392
hsa_circ_0004896	7.274164029	6.513721077	7.157708936	6.41658779	8.397921512	6.959091716	8.060300068	7.260227924
hsa_circ_0006520	6.156012614	6.613873647	6.360312517	6.652992266	6.187270479	6.824735689	6.27910694	6.740474764
hsa_circ_0003168	7.510193295	7.885975698	7.520807116	7.882539811	8.25939682	8.263844184	8.23111265	8.77692763
hsa_circ_0019390	8.829300038	9.128164527	8.891711543	9.041032038	7.886441572	7.8109526	7.654317641	7.855622713
hsa_circ_0005796	6.699359259	6.694123641	6.739557343	6.715297465	6.118306289	6.736264375	6.165142397	6.748392311
hsa_circ_0006654	6.880667782	6.307294554	6.963003133	6.308270511	6.503408816	6.044372135	6.732616184	5.888007931
hsa_circ_0005741	6.114780998	5.804062619	6.12387206	5.962283105	6.295812308	5.829850902	5.964083813	6.125487442
hsa_circ_0019589	6.19030046	6.726583047	6.30643987	6.701804025	7.08260897	6.929750095	7.200193511	7.053978568
hsa_circ_0019591	6.00957612	6.373092716	6.094493868	6.401403823	6.818823914	6.659652668	6.784773011	6.644944673
hsa_circ_0000255	6.365713908	6.316581896	6.436740696	6.309753169	6.280187731	6.603950425	6.24770174	6.293723794
hsa_circ_0019607	6.153498871	5.952526213	6.023110197	5.834613856	7.36870085	6.14472414	6.868533104	6.895199963
hsa_circ_0019612	7.799502104	7.394539157	7.841977662	7.480096066	7.885366316	7.218193531	7.973982873	7.526556477
hsa_circ_0019627	7.468989998	7.14674491	7.396045104	7.108035256	7.117985358	7.157461763	7.233055181	7.299453905
hsa_circ_0019632	5.943586157	6.479612118	5.950721825	6.482676535	6.230766997	6.627486263	6.062239679	6.742449681
hsa_circ_0019656	5.735755397	5.650133544	5.878167387	5.701974835	6.213466666	5.814516168	6.065239229	5.851680641
hsa_circ_0000257	9.808783494	9.429540302	9.873506723	9.369249539	10.47567215	11.09161074	10.40709861	10.2203043
hsa_circ_0003839	10.47072144	10.71266889	10.43375446	10.67698095	11.40777196	11.46173063	11.38529015	12.03309265
hsa_circ_0005052	5.644199275	5.77077121	5.788088117	5.716985351	6.211439737	5.851499113	5.714291899	6.11013826
hsa_circ_0019803	5.726981345	5.722905689	5.759335623	5.817232176	5.895924359	6.077978434	5.655790626	5.831484662
hsa_circ_0005620	6.657110729	6.755156507	6.854987065	6.706690746	7.461437614	7.44027217	7.487840414	7.563951059
hsa_circ_0019880	6.658398834	6.466653948	6.6560322	6.512921943	5.391083239	5.440111381	5.201319968	5.469563689
hsa_circ_0020048	8.0329001	8.659164771	7.835728334	8.640082894	8.22743233	8.967971759	8.057663359	8.861183025
hsa_circ_0020080	9.63163433	11.23444493	9.578602157	11.15474608	10.08798872	11.62860436	9.958711058	12.02695719
hsa_circ_0020095	7.557207093	8.400354923	7.495942255	8.405115225	6.395249785	7.438377214	6.252905172	6.872788578
hsa_circ_0020097	6.058766173	7.622850398	6.160040684	7.761113505	6.371477775	7.16993784	6.163656372	7.030070056
hsa_circ_0020117	9.661902788	8.25791888	9.617966343	8.216326249	12.08426023	10.88350833	12.03839585	10.74689151
hsa_circ_0020174	7.674548976	9.145479796	7.786980285	9.191495637	7.776033781	8.683280878	7.713728054	8.952117766
hsa_circ_0020175	6.225360201	6.98601484	6.098457164	7.016196764	6.092528402	7.01730624	6.313540317	6.870273923
hsa_circ_0005516	5.199069785	5.87908383	5.315905554	5.848566655	5.665166525	6.111869698	5.802445046	6.099423604
hsa_circ_0008896	11.42077368	13.68345383	11.42829194	13.63902734	11.42047166	13.40939205	11.66768651	13.4601736
hsa_circ_0020246	6.305638987	6.989163787	6.383595616	6.98159841	6.149797871	6.813905546	6.17573248	6.90346303
hsa_circ_0020252	6.029289728	6.064475143	5.818619721	6.043126674	6.501044365	6.05896208	5.727826473	6.157561567
hsa_circ_0020255	5.976915978	7.294239489	6.029906209	7.293937977	6.032300173	6.724673773	6.005472576	6.849899935
hsa_circ_0000264	5.877046707	6.322112914	5.960651204	6.386826863	6.015513968	5.994114136	5.824937547	6.1062976
hsa_circ_0008898	6.43558406	6.307739255	6.33282825	6.284273967	6.108742823	6.078670927	5.85961718	6.294471243
hsa_circ_0003766	6.596898773	6.980499458	6.839516711	7.006538289	6.534048791	6.783394607	6.495836908	6.544085646
hsa_circ_0020313	6.624609565	6.747738017	6.780696091	6.768843259	7.18101518	7.098602552	7.57465172	7.370384269
hsa_circ_0003570	5.523686726	5.217748848	5.655072672	5.430730679	5.651969305	5.303964008	5.559718982	5.181280786
hsa_circ_0005734	6.098770723	6.398868968	6.028235406	6.296869381	6.00618118	6.358597142	5.974108332	6.261684606
hsa_circ_0008915	6.89271014	7.834887118	7.07634583	7.929061563	7.497320887	8.316316072	7.605146107	8.528571694
hsa_circ_0020336	8.188672658	9.263060588	8.108028208	9.223667966	8.870065215	9.827752036	8.811408517	9.944214462
hsa_circ_0020353	6.29292259	6.097223043	6.156415163	6.088798119	5.979867882	6.051633046	5.780372727	5.884163003
hsa_circ_0002669	7.943669879	7.984057508	7.807893888	7.960494048	7.670210903	7.528796005	7.720099917	7.308896766
hsa_circ_0020390	10.02658512	11.02116119	9.962554535	11.00602887	8.033706178	8.776618418	8.017456008	7.864306487
hsa_circ_0020394	7.962153864	7.534252596	7.982958948	7.496073176	8.530722897	7.383019751	8.556418353	7.214023864
hsa_circ_0020396	5.869683802	6.192142069	5.81355197	6.161842715	6.416729656	6.146063261	6.430771579	6.039874617
hsa_circ_0020397	6.486536422	5.603358316	6.494939998	5.565924454	8.13813564	5.670784422	8.093671914	5.558787071
hsa_circ_0020407	6.477470713	6.765051344	6.426008102	6.743793696	7.086058415	6.618327197	6.866566233	6.590787247
hsa_circ_0002456	9.392030446	8.536957414	9.329065748	8.567494733	10.11030058	8.942155223	10.09850249	9.421420599
hsa_circ_0020523	6.828253945	6.461857044	6.58851311	6.374132897	5.892305523	6.400412265	6.493159875	6.340131977
hsa_circ_0020728	7.666589769	8.393777486	7.558884045	8.366420796	8.144773618	8.845825775	8.100959835	9.034600128
hsa_circ_0020749	6.507909956	5.349323061	6.405474069	5.308509971	6.924475376	5.855404163	6.716552237	6.297069204
hsa_circ_0003379	5.88045742	5.643414894	5.797935237	5.476044153	5.560092523	5.496256051	5.438523	5.029025904
hsa_circ_0008301	10.78854994	8.121410831	10.75292057	8.125803464	11.30676873	8.764192209	11.27793634	8.659889799
hsa_circ_0006430	7.214823963	8.241196377	7.164690613	8.297406407	7.594375896	8.596287073	7.658470378	8.73661425
hsa_circ_0007401	5.792241662	6.101330247	5.699514695	6.085263982	5.421482171	5.866080024	5.465829157	5.664380013
hsa_circ_0020926	10.92239133	11.40019325	10.96775015	11.30041632	10.88307173	10.28639747	11.20704026	9.900179456
hsa_circ_0020929	9.872086146	10.82189232	9.857846059	10.86623311	10.44373977	11.30170015	10.58128748	11.30582755
hsa_circ_0020934	10.90652211	11.98230681	10.93306045	11.97565276	10.45387488	12.63117496	10.32942467	11.71249774
hsa_circ_0021087	9.841279032	7.974598057	9.803236815	7.894480515	10.00332928	8.753305399	9.923037633	8.574736388
hsa_circ_0021102	5.79457117	5.856703828	5.778011715	5.848288024	5.81151031	6.122787861	5.581609218	5.904947724
hsa_circ_0005944	7.016829044	7.126791486	7.008151363	7.134401236	7.530661691	7.948499655	7.461719167	7.932181864
hsa_circ_0021110	5.867966537	6.879937966	6.349089064	6.87375359	5.983768124	7.163035822	6.425136535	7.09221057
hsa_circ_0003546	5.6115786	5.963462834	5.638082545	5.838803602	5.43467292	5.938030998	5.26869566	5.590103659
hsa_circ_0004099	8.987998029	9.875652445	9.014536551	9.930501101	9.117214947	9.864238908	9.287197999	9.657157538
hsa_circ_0000279	6.509300504	6.672607735	6.544060432	6.659014756	7.248154208	7.026641621	7.519838522	7.319711132
hsa_circ_0021461	5.469980553	5.991424419	5.551752538	5.920934002	5.54154026	6.040395691	5.509452063	6.104667114
hsa_circ_0021506	7.543331962	8.126803216	7.522722266	8.125153236	6.519982473	7.95750065	6.119174525	6.609751526
hsa_circ_0021535	6.534649051	7.873979992	6.660519056	7.932081856	6.421891293	7.446888902	6.195852795	7.088965255
hsa_circ_0021549	6.621900797	6.099155957	6.485137948	6.087877205	6.477129899	6.085096514	6.549562525	6.442158656
hsa_circ_0021569	6.204426343	6.587848235	6.22297888	6.624298055	6.423702044	6.863829695	6.271231608	6.496599388
hsa_circ_0000284	5.731048131	5.828860445	5.838749125	5.765310865	6.6976808	6.325445864	6.381395349	6.543243834
hsa_circ_0008887	5.596997029	6.050711408	5.720017019	6.162794798	5.872045528	6.280632578	5.790642708	6.316290589
hsa_circ_0021647	5.74395461	5.912519056	5.644435851	5.927050463	6.236745511	6.33748689	6.020224759	6.280732158
hsa_circ_0021650	6.755224503	7.374691409	6.731565235	7.403283902	6.885361064	7.312406955	6.429478226	6.948627592
hsa_circ_0000288	6.964745396	7.30583674	6.839847536	7.235762168	6.989247545	7.161384269	6.758001799	6.704275616
hsa_circ_0004851	6.153376043	6.351219007	6.264608702	6.29269017	6.505831603	6.422631338	6.430399487	6.310721084
hsa_circ_0021728	5.677478186	5.842185746	5.706901193	5.804699137	5.784505405	6.281711596	5.671903348	6.166596916
hsa_circ_0006988	7.512464189	7.598237403	7.570283739	7.576241629	7.131320661	7.105844361	7.044552823	7.397574831
hsa_circ_0021773	6.383913773	5.868119784	6.349605189	5.945727826	5.643270806	5.731596418	5.314802584	5.259553018
hsa_circ_0009018	11.01812433	11.49287978	11.1207904	11.45479027	10.63767422	10.70947387	10.53857488	11.43980322
hsa_circ_0007001	8.712999099	8.722261983	8.6900506	8.695111729	8.437831404	8.893422888	8.546296366	8.559290952
hsa_circ_0007061	9.390635116	8.87362845	9.374887779	8.870900176	9.814915465	9.343947452	9.788938815	9.563967477
hsa_circ_0008415	5.685871318	6.02370983	5.588970889	5.890521706	5.443185725	6.067733731	5.680967944	5.988882125
hsa_circ_0003110	10.02565743	8.65935688	9.964646475	8.706862077	10.31768971	9.432063084	10.26326815	9.343984175
hsa_circ_0000304	6.780969059	6.980497349	6.654205199	6.975213464	6.380613414	6.656296473	6.646990193	6.595272609
hsa_circ_0022015	6.583307162	7.576397991	6.526181124	7.658106515	6.729951632	7.235082024	6.559757729	7.90664071
hsa_circ_0022025	6.215246143	6.179739458	6.356648824	6.072252956	5.774274083	6.028918206	5.602663642	5.64160794
hsa_circ_0022033	6.673065895	6.041846912	6.651423348	5.9314324	5.358910925	5.495254263	5.198114558	5.145147071
hsa_circ_0004075	8.637039518	9.392405923	8.616509644	9.434548393	7.990025069	8.95239884	8.131650477	9.278911888
hsa_circ_0022080	6.617103939	7.141148338	6.593303438	7.080078579	7.095704089	7.365759254	6.838369045	7.761356716
hsa_circ_0022142	6.101519307	6.588839355	5.993152599	6.516897501	5.716336144	5.858459234	5.67365387	6.008227703
hsa_circ_0005204	10.42866936	10.29940704	10.48436483	10.43271458	11.12301566	11.31575043	10.92811435	11.12446213
hsa_circ_0022168	7.562252311	7.92178218	7.65572507	7.867286389	7.056710365	6.791123832	6.703861765	6.969975159
hsa_circ_0022249	9.239374138	10.48888652	9.252403464	10.49263794	8.632983242	9.544078377	8.638694894	9.565392822
hsa_circ_0005130	6.592818551	7.314470808	6.628539041	7.294520718	6.938658194	7.232365037	6.558250311	7.275225073
hsa_circ_0002058	5.702552879	5.736537317	5.517566231	5.606770112	6.076729922	5.995321948	6.097462919	6.310337815
hsa_circ_0022378	10.64099279	10.47374348	10.65436778	10.50242049	10.98372444	10.12411213	10.91093113	10.96490048
hsa_circ_0022383	7.307437099	8.092432575	7.238980169	8.070064619	7.244623095	7.188917207	7.243351541	7.135704576
hsa_circ_0022392	5.935777498	6.071349138	5.903691242	6.17452774	6.954531943	6.458776067	6.855312177	6.699678858
hsa_circ_0022502	6.170020073	6.2127948	6.174360247	6.174511648	6.263102375	6.118338217	6.216423432	6.508451535
hsa_circ_0022505	7.855147353	7.773686485	7.730972114	7.812692418	7.063423397	8.102337731	7.482160278	7.887337573
hsa_circ_0022587	8.668691087	7.98057885	8.604261673	7.967809116	8.940531536	8.359894941	8.952950078	8.581065296
hsa_circ_0022589	6.70827395	6.480310007	6.762010368	6.510482036	6.233210299	6.36857617	6.146798595	6.476812607
hsa_circ_0022591	5.928858356	5.998434591	6.156431945	6.204360044	6.396089128	6.372252989	6.405141155	6.571064834
hsa_circ_0022614	9.619348593	10.09471621	9.517133342	10.07782961	9.942690759	11.07482748	9.98060124	10.5213738
hsa_circ_0022723	7.113943034	6.482667675	7.10497689	6.530614033	6.388649219	5.91285372	6.135181721	6.225513286
hsa_circ_0022803	6.032958363	6.294380631	6.016574713	6.150319271	5.929817954	5.648709481	5.071441762	5.581099264
hsa_circ_0022812	6.482895832	7.424157638	6.604422744	7.529794412	7.288630262	7.869921132	7.203026884	8.193855532
hsa_circ_0004291	7.760528551	7.402809082	7.989934762	7.474831282	8.495284646	8.085490809	8.505114563	8.341316717
hsa_circ_0006857	12.52263137	12.59999294	12.58423925	12.62307699	12.34693183	12.20257405	12.2774474	12.68040296
hsa_circ_0022983	8.420329495	9.566008	8.390648697	9.575383393	8.775116181	9.98364391	8.801886373	9.829179804
hsa_circ_0022989	11.58164298	11.01998564	11.55748186	11.0342076	9.530696274	9.508274521	9.55802595	8.969938919
hsa_circ_0022997	7.624106306	7.776615796	7.828042846	7.859480909	8.315515822	8.611551262	8.462348755	8.439274234
hsa_circ_0004144	6.20295985	6.288972133	6.223304085	6.344271976	6.6819881	6.447872983	6.468913422	6.463612968
hsa_circ_0023033	7.395221008	7.427921769	7.306955054	7.506925623	6.958080705	7.482328491	7.209826108	7.316042463
hsa_circ_0023056	6.86591258	6.174917371	7.100647444	6.269821448	7.726037645	6.901670417	7.631996924	6.796437773
hsa_circ_0023179	9.667666796	9.087876449	9.768159875	9.080208289	10.13447892	9.753161875	10.08945251	9.682781407
hsa_circ_0023180	13.27828949	11.55096039	13.28278175	11.55090932	13.96766648	12.94422808	13.90133103	12.57484084
hsa_circ_0023182	7.782605167	7.837440012	7.823325443	7.769381339	8.494523415	8.340822578	8.412088168	8.540133377
hsa_circ_0023249	5.701358151	5.663389619	5.82392336	5.664668145	5.875558667	5.701188049	5.75227609	5.622463569
hsa_circ_0023276	5.619789684	5.788405989	5.498190482	5.704300449	5.792843063	6.014698561	5.694003161	6.092965489
hsa_circ_0000337	6.522067307	6.550376544	6.432092882	6.547734064	6.246121474	6.858623281	6.406606982	6.278264391
hsa_circ_0003429	7.270017079	7.494577919	7.293838308	7.443329876	7.002066611	7.777144374	6.923959651	7.307340266
hsa_circ_0003376	7.384420096	7.3090157	7.444274612	7.241614994	7.806664024	7.970980094	7.751524957	7.712475401
hsa_circ_0023397	7.401667162	6.832741959	7.59203431	6.873377398	7.384066959	7.139666716	7.356795512	7.274153866
hsa_circ_0023404	7.642835889	8.60138858	7.717073891	8.614227022	7.525698857	9.177306294	7.497686971	8.230022798
hsa_circ_0023409	7.27590303	7.941861076	7.401201722	7.989235921	7.576560611	8.062747514	7.56441511	8.186278078
hsa_circ_0023412	7.215735584	7.81098278	7.286373291	7.87297956	7.535522575	8.34608493	7.448796486	8.064743107
hsa_circ_0007722	7.76478964	8.652969654	8.018350335	8.668537056	8.522536882	9.378435373	8.68880608	8.737212687
hsa_circ_0002383	12.12173696	12.22698916	12.05217497	12.11980339	11.85139928	12.14986511	11.92643735	12.33110546
hsa_circ_0005918	11.61095316	12.46286963	11.58191806	12.45143426	9.734464507	9.735733325	9.306292525	9.477920154
hsa_circ_0003908	6.543667947	5.518243442	6.666001289	5.389584312	6.692709527	5.802237181	6.570253335	5.797978813
hsa_circ_0023624	5.546316967	6.305354603	5.567174953	6.517634948	6.310408953	6.817547377	6.21293775	6.642221592
hsa_circ_0023642	11.85465826	6.590204718	11.88314747	6.632466159	11.75710419	6.496892156	11.79606573	6.211818796
hsa_circ_0003320	6.322805208	6.714134409	6.281793037	6.657081595	6.630688552	6.928249737	6.726457111	7.099303076
hsa_circ_0023685	9.820515624	10.22288854	9.904012925	10.23787941	10.84942173	10.28900401	10.84625371	10.46505354
hsa_circ_0008342	6.996142764	7.201354389	6.945363824	7.141378438	7.64377228	7.532001306	7.606118587	7.77980003
hsa_circ_0023696	6.838727059	7.212716436	7.131036447	7.238264367	7.530057037	7.644957134	7.604843608	7.599797706
hsa_circ_0023704	9.734133572	9.950366321	9.753534873	9.914237679	9.522915437	9.127870503	9.536182038	9.590628242
hsa_circ_0002290	8.043017343	9.119531197	8.004072949	9.046335823	7.886909749	8.698398356	7.879304622	8.789710746
hsa_circ_0004831	5.844395577	5.999353958	5.808816098	5.971743005	6.787859637	6.332779101	6.869065945	6.660258147
hsa_circ_0023736	7.373637016	7.335548321	7.39249792	7.357214774	8.283545293	7.589295032	8.165821668	7.776395393
hsa_circ_0002476	6.50468634	5.381559814	5.951090129	5.38611362	7.155692239	5.746018193	7.504174511	6.474612455
hsa_circ_0023770	6.929817249	7.425196959	6.79906952	7.469680554	5.743045649	6.767593851	5.957562702	6.880411853
hsa_circ_0007767	11.129093	13.35803688	11.14967014	13.32290581	10.5316845	13.02022747	10.62660572	12.23270399
hsa_circ_0005935	5.918728742	6.424470958	5.945757958	6.324950049	6.389043415	6.768088689	6.099374646	6.770181305
hsa_circ_0023858	10.02901846	9.457216492	10.02218435	9.509015656	9.509725928	9.294122876	9.396208392	9.539515204
hsa_circ_0023865	5.467293402	5.877387531	5.528474892	5.80344	6.121057846	6.121284047	6.429841363	6.066222866
hsa_circ_0023881	7.64439088	7.621187118	7.692338308	7.603978303	8.360180945	8.374754338	8.387150681	8.412998216
hsa_circ_0006629	7.697159379	7.992139536	7.670975691	8.000332754	8.156309676	8.536462076	8.022499897	8.811779521
hsa_circ_0002998	7.223675623	7.395879082	7.392291553	7.407521199	7.77614595	7.974488595	7.997514527	8.222842695
hsa_circ_0003695	7.735709731	8.232783632	7.674903943	8.263802673	7.890575014	8.524769692	7.977612133	9.035811288
hsa_circ_0002884	6.355595608	6.07369105	6.435527983	6.063476615	6.977161149	6.605392926	7.137103032	6.393677397
hsa_circ_0008773	7.425213621	7.680701699	7.454524698	7.680952579	7.759973141	8.165758997	7.920433653	8.353467501
hsa_circ_0002264	6.744619809	6.412658223	6.585546316	6.398218002	7.3279466	6.511256163	7.182134277	6.747422611
hsa_circ_0002513	7.989590559	6.961632217	7.905736565	6.92726261	8.669798782	7.292298103	8.592624832	7.731411987
hsa_circ_0023919	7.247338716	6.812684319	7.311399406	6.860723532	8.010655003	7.30760054	7.966672352	7.488614784
hsa_circ_0023936	5.918370017	6.080353922	5.890518539	6.041859412	6.256006008	5.931845525	6.128021177	5.706194719
hsa_circ_0023944	7.047122241	7.549444489	7.069434892	7.450552045	5.735447938	5.660905759	5.707477963	5.485669885
hsa_circ_0007455	5.871860654	5.43863863	5.780191265	5.419162734	4.969202532	4.862123061	5.504873503	4.876171287
hsa_circ_0023966	5.701256555	5.881509052	5.85587905	5.893753609	5.911043331	6.313082515	5.968870369	6.079976817
hsa_circ_0004214	5.845104216	6.067552565	5.832116836	5.906785243	6.168793456	5.937508347	5.997233635	6.4125377
hsa_circ_0008648	7.69550698	7.770492899	7.739690269	7.740085819	8.41686107	8.434999	8.33262303	8.518572488
hsa_circ_0002320	8.041291444	7.661917124	8.146760019	7.663173248	8.203190455	8.235939077	8.203522454	7.906464554
hsa_circ_0024143	9.178417377	9.100955633	9.02421717	9.104721285	10.21148404	10.0298607	10.14822007	10.20086684
hsa_circ_0008602	6.08128095	6.032956419	5.911997886	6.030727753	5.141043348	5.942945513	5.92785637	6.010038744
hsa_circ_0024162	7.074034432	8.405158634	6.884002228	8.515115167	7.371249342	8.318144691	7.329948334	8.278572703
hsa_circ_0007512	6.409669528	6.637391373	6.446254422	6.64727908	5.244974939	5.962382346	5.348495607	5.542651341
hsa_circ_0007694	6.753073148	6.817684758	6.717046847	6.758020086	5.975336817	6.420365591	5.947208666	6.317224731
hsa_circ_0024231	5.974885574	5.571339084	6.033333888	5.461782431	5.8365063	5.517125853	5.548200377	5.480961462
hsa_circ_0000357	9.096786971	6.898769884	9.200097154	6.868893018	9.608139803	7.487520679	9.644838332	7.531831015
hsa_circ_0007827	5.784860328	5.627290003	5.700888352	5.495362913	5.66783487	5.265716202	5.52008187	5.299169053
hsa_circ_0007372	9.705469558	8.718080713	9.79793566	8.73504537	10.21818348	9.080626808	10.14534579	9.845609203
hsa_circ_0008157	5.572262733	5.84458707	5.625988601	5.784154563	6.207733628	6.16995904	6.247480818	6.457358114
hsa_circ_0006374	6.263168475	6.51911577	6.12811088	6.434907654	5.906526005	6.316336481	5.844117183	6.342163631
hsa_circ_0000360	6.259687779	6.289490121	6.257370341	6.221238652	6.758385519	6.686893401	6.633812882	6.769074833
hsa_circ_0009166	5.595672353	5.642598699	5.430263053	5.632924283	5.308816504	5.595627548	4.990814995	5.385092572
hsa_circ_0024553	7.930822291	6.87805688	7.928200159	6.830760225	8.585157034	7.427597023	8.450997751	7.63545336
hsa_circ_0006932	5.96450583	5.895606729	6.079820613	5.929755157	5.997015581	5.493377108	5.927449467	5.831341299
hsa_circ_0024604	10.90544896	10.11932881	10.85807867	10.08920804	10.86739082	10.66076687	10.93746549	10.23814323
hsa_circ_0024609	9.558543303	9.276580205	9.393144203	9.268140359	9.032453776	9.419926661	8.981689209	9.176737892
hsa_circ_0009021	7.509445232	6.858776536	7.548003517	6.855880178	8.208129701	7.401609196	8.191480765	7.265853398
hsa_circ_0002955	6.265091417	6.496666589	6.241723518	6.509333704	6.541135694	6.497981967	6.661531375	6.578830285
hsa_circ_0002089	6.139592101	5.727275049	5.998759692	5.802497965	6.900380999	6.122332689	6.811016211	6.447398635
hsa_circ_0003302	6.661059585	6.563717466	6.642422509	6.038890637	7.246979871	6.063271953	7.188071724	5.743655579
hsa_circ_0006239	7.089859275	7.291989177	7.10140847	7.277049089	7.32527191	7.513427924	7.273377635	6.894882878
hsa_circ_0024731	8.34532276	7.906672308	8.322045822	7.87284209	8.546286917	7.726276226	8.281210439	8.354070857
hsa_circ_0024737	5.773640617	6.043411355	5.894761014	6.167914496	5.387660574	5.925742217	5.278920112	5.475696954
hsa_circ_0024758	6.085661489	6.527872537	6.202194702	6.49982832	6.072689787	6.285859559	6.260306407	6.604699594
hsa_circ_0002019	7.180894518	7.597846653	7.258921489	7.648846099	7.840121487	8.35392266	7.795204848	8.30931705
hsa_circ_0002083	9.466606745	8.577929393	9.517377783	8.621012874	7.90273473	7.153935009	7.802267094	7.09690857
hsa_circ_0004296	9.173349114	9.247640517	9.258182227	9.161383695	8.365928847	7.780331191	8.566244452	8.031434665
hsa_circ_0000369	6.524270503	7.196699887	6.479385986	7.176589076	9.311137957	8.051414979	9.294701495	8.559749475
hsa_circ_0000370	8.113363168	8.570192851	8.070039058	8.656176103	12.17258066	10.50708616	12.218537	11.26719794
hsa_circ_0002484	5.824138823	5.561726648	5.778931176	5.670434568	6.726705364	6.010610942	6.84586805	6.179309676
hsa_circ_0024895	7.041551614	7.399147643	7.204466221	7.406785211	7.29578026	7.760009317	6.958655074	7.631814619
hsa_circ_0024920	6.903076725	6.553599426	6.236384059	6.541494158	7.124083088	6.198900478	7.152297088	6.823842836
hsa_circ_0002881	10.3678267	11.39988769	10.35571701	11.43344047	10.06106877	11.06037819	10.1651006	11.53460927
hsa_circ_0025006	7.233706494	6.96004311	7.262085905	6.939423956	7.488913896	7.050990651	7.468614747	7.077385645
hsa_circ_0000374	6.770011121	7.4797624	6.907126146	7.444601378	6.672089592	6.797253355	6.730825655	7.234321449
hsa_circ_0025135	6.732143308	6.939878905	6.638173991	6.813210968	6.662715882	7.474041615	6.970366911	7.449445216
hsa_circ_0025201	7.229114466	6.914353814	7.306645233	6.948956667	7.954660347	7.618541745	7.854852831	7.620838506
hsa_circ_0025202	8.528124118	9.274705977	8.56568806	9.270003552	9.310064533	9.988508845	9.386490127	9.935923991
hsa_circ_0000375	8.155560992	9.539075229	8.324745988	9.596155958	9.191312113	10.26762794	9.174182552	10.24764722
hsa_circ_0007845	5.64208248	5.57396992	5.722339106	5.609115639	5.427092481	5.614120183	5.527371345	5.786414468
hsa_circ_0025388	6.563289899	6.050958578	6.551448314	6.007321669	7.206645502	6.4105181	6.775448639	6.76168926
hsa_circ_0025395	5.634773115	5.754299297	5.754722384	5.774204859	5.245513501	5.960748222	5.704585886	5.665060632
hsa_circ_0007481	7.747003796	7.027165941	7.622047207	6.987666521	7.960632536	7.277628913	8.018690154	7.656260756
hsa_circ_0004123	6.160210549	6.067896037	6.25626954	6.125722699	6.51409265	6.387223504	6.137709332	6.351493663
hsa_circ_0008932	7.780155762	8.546749612	7.635509951	8.564661781	9.119055034	9.051668269	9.070454107	9.165915137
hsa_circ_0000378	7.604420977	6.291053111	7.724441539	6.361933949	7.661276235	6.660786055	7.367980392	6.57784859
hsa_circ_0025513	7.110978243	7.376038199	7.164079731	7.36905589	7.257275979	8.080113637	7.409038036	7.570560149
hsa_circ_0006420	5.595333311	5.303685703	5.614562997	5.345706541	5.718481337	5.219983346	6.265140426	5.179923176
hsa_circ_0006128	6.005470646	5.881511677	5.88434912	5.888081061	5.62938466	5.675402809	5.809425299	5.715017059
hsa_circ_0005257	6.044414191	6.065051679	5.998363385	6.048649327	5.885956353	5.935701024	6.105290615	6.235892489
hsa_circ_0008664	5.908747285	6.576699772	5.71389226	6.465182469	5.75873838	6.614837718	5.402252178	6.374524018
hsa_circ_0004426	6.337969318	5.928753125	6.325922757	5.91429834	6.484270091	6.264646286	6.3307261	6.300298526
hsa_circ_0025633	8.672547655	8.672904794	8.721231788	8.623375108	8.719111242	7.777641146	8.665294342	8.365177849
hsa_circ_0025640	5.609137453	5.668472911	5.396036863	5.690548728	5.586681705	6.090416203	5.5896726	6.038278069
hsa_circ_0025711	8.177789315	9.346001535	8.221580757	9.305052327	7.655011468	9.023832073	7.541212879	8.445209762
hsa_circ_0007478	12.60187157	14.85817721	12.53283797	14.74422073	12.07563668	14.00584593	12.16338308	13.70674873
hsa_circ_0009009	5.935017583	5.936313308	5.907861504	6.003168016	6.708152445	6.416875254	6.747361843	6.42019293
hsa_circ_0007723	5.904347612	6.213168441	5.82792351	6.213079407	6.839470758	6.482716863	6.624563583	6.968937419
hsa_circ_0008250	6.373964499	6.806868784	6.246017947	6.800683455	7.053947981	7.198583664	7.152189784	7.305397939
hsa_circ_0025767	9.522448645	9.007334401	9.420598765	8.984739499	8.399632439	8.124670547	8.257727691	8.109219026
hsa_circ_0025822	8.053525009	9.379812992	7.976295659	9.376048693	9.110762463	9.825699141	9.03256729	10.06937563
hsa_circ_0025887	9.064669953	10.20613551	8.985042704	10.2986264	9.659653401	10.49224059	9.626458304	11.35849704
hsa_circ_0003770	6.775344251	5.994720906	6.773153556	5.958193303	6.978664747	6.043966908	7.072447614	6.305789195
hsa_circ_0026143	12.11858943	12.04430026	12.14537748	12.10409617	12.95305898	13.32892972	12.93953381	13.48045808
hsa_circ_0026153	5.812504683	5.431698068	5.926011055	5.461989387	7.211923907	5.570363159	7.170168125	5.812405491
hsa_circ_0006535	5.85668497	5.812913002	6.068607151	5.824939067	5.593189752	5.789259136	5.997145136	5.725916712
hsa_circ_0026218	6.752088225	7.390837773	6.568426789	7.379880148	6.575836405	7.212539385	6.384780276	6.804733004
hsa_circ_0003222	8.930019838	8.874108931	8.922524674	8.85446366	9.200868756	9.315820644	9.113873469	9.696125654
hsa_circ_0026285	6.580120916	6.83631504	6.68982099	6.818077435	6.666282305	7.214335881	6.650372796	7.101936272
hsa_circ_0004313	7.689794821	6.973873063	7.64220277	6.978888236	7.145914604	7.378926595	7.270046806	7.021119147
hsa_circ_0004538	6.618312763	6.978556857	6.57680655	6.97541613	6.569191777	7.122440217	6.436591421	6.930633236
hsa_circ_0026302	6.669773475	6.505921277	6.66409887	6.509293907	6.346949482	6.046235764	6.203904518	6.625957648
hsa_circ_0026337	13.44748328	12.71985809	13.3521168	12.78809067	14.47700007	13.40242351	14.36318565	13.74048086
hsa_circ_0003729	7.162182106	6.924028401	7.189419457	6.969278029	7.38524373	7.048911719	7.241570194	6.890476712
hsa_circ_0026349	5.637280156	5.597572819	5.62609048	5.541567706	6.265806561	5.478445045	6.102049352	5.39538053
hsa_circ_0026512	7.383169742	6.731929361	7.405601356	6.757500742	8.194973031	6.561744127	8.135372787	6.652378104
hsa_circ_0026524	7.54330215	7.817200163	7.691894484	7.907075817	6.910550138	7.7894902	6.921486336	7.003226542
hsa_circ_0026542	6.078870114	6.549060702	6.045738054	6.572568193	5.868545041	6.588952682	6.160705742	6.487963791
hsa_circ_0026640	8.459424292	8.402833379	8.196973637	8.389790174	8.780888471	9.033366418	8.840056177	8.926344835
hsa_circ_0026652	9.954093088	8.558768852	9.967051982	8.548882323	10.55450734	9.519106402	10.66215486	9.685625913
hsa_circ_0026911	6.19754823	6.717906899	6.268038733	6.730778591	6.336384808	6.890627171	6.530944721	6.840204769
hsa_circ_0026978	6.736433139	7.321815533	6.645794071	7.267435906	6.993732572	7.56414536	6.886986577	7.731562331
hsa_circ_0008085	7.02755278	6.66148655	7.037402703	6.653566781	7.472566669	6.550548057	7.480301877	6.494045796
hsa_circ_0027035	5.542792898	5.590448494	5.528886409	5.498421957	5.89411333	5.767509174	5.601743839	6.034737793
hsa_circ_0027119	6.856072423	6.286349045	6.797041102	6.306862992	5.758984092	5.729151297	5.746183783	5.396940749
hsa_circ_0005358	7.496544232	7.887514036	7.470970634	7.875735595	7.253515155	7.67477823	7.181362524	7.653829594
hsa_circ_0027261	6.799148955	6.952875128	6.786695404	6.911711722	6.06590863	6.458151817	5.946194194	6.534989594
hsa_circ_0027355	8.556752992	9.057319238	8.482771031	9.051910338	8.518613695	9.310583513	8.635925354	8.945501172
hsa_circ_0027364	5.809050374	6.019614991	5.770444577	6.093881241	6.077149626	5.967902387	6.074368103	6.27337371
hsa_circ_0008594	9.590780912	9.550222529	9.558333534	9.521029246	7.906123028	7.954067566	7.640313933	8.174959866
hsa_circ_0027470	5.551179886	6.419403148	5.492751908	6.401409411	6.189524893	6.322759863	6.074852535	7.07186128
hsa_circ_0027478	10.92524874	9.797985684	10.82212507	9.824635077	10.80708372	10.33418191	10.83339597	10.01635205
hsa_circ_0027491	8.687022962	6.240874199	8.727196517	6.209504919	7.225556924	6.161525854	7.391315935	6.252583125
hsa_circ_0000417	6.439888244	5.565595223	6.530987273	5.468926405	7.891496198	5.783740373	7.890709799	5.786835747
hsa_circ_0002940	6.059558911	6.000464296	6.11893628	6.057488498	6.13836009	6.14489143	5.731815363	5.905209354
hsa_circ_0007127	6.302178439	6.441535785	6.241516936	6.580989091	6.901651695	6.647453394	6.536494127	6.568191208
hsa_circ_0005450	5.8662387	5.559925858	5.789084857	5.583469713	6.460499294	5.951889233	6.795550838	5.988149865
hsa_circ_0027641	6.007813093	6.089883117	6.222663743	5.954967253	6.50992464	6.182870965	6.255344728	6.275487425
hsa_circ_0002886	6.686286632	6.659291767	6.680441239	6.632085722	7.824340888	6.325598959	7.885141743	6.431057119
hsa_circ_0008916	7.987457583	8.171631898	8.120959845	8.19081454	7.694434108	8.14095159	7.601867693	7.908265658
hsa_circ_0027774	9.352726032	8.856099037	9.34469946	8.767427598	10.1492353	9.580168207	9.989774396	9.854436483
hsa_circ_0027779	5.54898839	5.570145387	5.668720725	5.573679605	6.545840844	5.932992652	6.373398342	6.127259303
hsa_circ_0006419	7.279432772	7.458712997	7.396329077	7.454489399	7.710236714	7.931705382	7.697532836	7.884169558
hsa_circ_0027821	6.559686717	6.089101457	6.618949835	6.158975746	6.072212736	5.944275195	6.047852693	5.934592563
hsa_circ_0000431	7.115085613	7.190631483	7.112292228	7.177980203	7.29568934	7.183596876	7.454983386	7.399002456
hsa_circ_0028048	10.59819147	11.54987194	10.61553463	11.51621051	10.14539044	10.75873871	10.08575322	11.32883889
hsa_circ_0000437	7.157776679	6.987512876	7.139801274	7.00837503	8.078498021	7.302989464	8.305575351	7.434903445
hsa_circ_0028123	10.53063806	11.27113102	10.73716427	11.2033518	10.26683058	10.03204811	10.21491309	10.51462552
hsa_circ_0028132	7.874463347	8.209155338	7.947418269	8.207120565	6.699125223	6.815231897	6.551826209	7.015177948
hsa_circ_0028135	7.730062504	7.331076854	7.789765087	7.315037245	8.172151431	7.880644719	8.095370663	7.979356237
hsa_circ_0028173	10.25221197	13.27061956	10.30029807	13.40503281	9.588419443	13.1908894	9.508817946	13.27975757
hsa_circ_0002628	6.731671242	6.97828126	6.752418392	7.042526576	6.501534455	6.977725409	6.240283968	7.038266571
hsa_circ_0005785	11.67936593	9.824049709	11.66050467	9.842124404	11.99650164	11.00235643	12.21441477	10.95759042
hsa_circ_0028190	13.42024159	11.85277778	13.46451454	12.42576679	12.38038002	11.4618128	12.45567916	11.12637814
hsa_circ_0028196	12.32870445	10.90170247	12.29399693	10.8399259	12.34193222	11.65234758	12.40878256	11.7966699
hsa_circ_0028198	11.82511872	9.827194555	11.74290814	9.71535686	11.95499044	10.41702815	11.7626306	10.71567322
hsa_circ_0028255	7.092677521	6.798490049	7.031555822	6.832608797	6.92718402	6.606516915	6.983325713	6.896339689
hsa_circ_0028299	6.470668827	6.552327322	6.490854406	6.4751679	5.765017214	5.801804703	5.629826081	5.924570298
hsa_circ_0002488	7.790267408	8.118956174	7.925650067	8.259192129	7.163480417	7.464985371	7.065011905	7.652923026
hsa_circ_0004206	6.147852225	6.609358174	5.968144565	6.706869598	6.547471104	6.800208548	6.659320175	7.56484561
hsa_circ_0028342	5.872912962	6.739234895	5.939099311	6.680025136	5.639500683	6.482082287	5.45896794	6.094505712
hsa_circ_0008666	8.750610386	5.397590484	8.825006079	5.287911876	7.651115839	5.520570018	7.641912803	5.44735298
hsa_circ_0002857	7.259171346	7.729692457	7.373710275	7.71297597	8.274359257	8.667905215	8.211799686	8.688612402
hsa_circ_0028540	8.763099711	8.537492019	8.828781506	8.557969853	9.555229555	9.228726404	9.564938471	9.237184166
hsa_circ_0028602	12.82974753	13.58499877	12.93545253	13.67951422	12.51597191	13.38572826	12.53940784	13.15242203
hsa_circ_0028605	6.346596877	6.724651698	6.540305446	6.801104511	6.041775519	7.161316503	6.495333562	6.939009116
hsa_circ_0003677	5.672939421	5.64333467	5.783520868	5.64995933	5.927667953	5.849033962	5.88569308	6.096705792
hsa_circ_0005916	8.622221579	8.442825936	8.706671253	8.456535704	7.939535785	7.182483944	7.789804886	7.640338178
hsa_circ_0007681	6.165921893	6.350595902	6.095403098	6.36613922	5.738699368	6.069640671	5.551130163	5.902213776
hsa_circ_0028644	7.020225041	7.432885651	7.223254325	7.496087778	6.57415815	7.165399571	6.351472421	7.083270411
hsa_circ_0028864	7.938613761	7.894690298	8.045372422	7.82732736	8.340913748	8.276231387	8.220682718	8.212887125
hsa_circ_0028899	8.045990643	8.364321699	8.034164507	8.286601243	7.662016733	8.272415091	7.766931872	7.868151892
hsa_circ_0008803	6.520908946	6.28339677	6.411275653	6.322839336	7.107683822	6.655470377	6.984533786	7.155769746
hsa_circ_0006390	10.17639622	9.624537182	10.31098196	9.794037866	8.129651864	8.506793313	8.166123859	8.161876724
hsa_circ_0005043	7.013376787	7.290129504	7.091411038	7.02052	7.360175301	7.726652511	7.265385215	7.23595456
hsa_circ_0028912	8.60203396	9.242188399	8.535462361	9.206502365	9.226313164	9.955375244	9.300051672	9.82039146
hsa_circ_0003472	6.549416618	6.918826245	6.672625374	6.869601941	6.104913306	6.643254953	6.129834287	6.243836893
hsa_circ_0004479	6.767726498	7.325201271	6.877463536	7.364284893	5.719794486	6.662679497	5.6341388	6.016442654
hsa_circ_0002179	6.497563684	6.95403631	6.565275693	7.040867191	6.554983469	7.164234112	6.549023804	7.295453268
hsa_circ_0028944	6.57469946	7.238364271	6.639101488	7.252937243	6.630281638	7.734453972	6.33909885	7.68777418
hsa_circ_0028965	7.384444137	7.326220041	7.409440052	7.340665045	8.225928796	7.312009663	8.432407491	7.536790043
hsa_circ_0006030	8.640887997	9.030174397	8.690630184	9.010614133	8.268952561	8.847602492	8.262307491	7.976226594
hsa_circ_0029033	6.453984905	6.791489681	6.352411987	6.803364444	5.56549174	6.299222618	5.43964537	6.238419429
hsa_circ_0005465	7.182480661	7.380701221	7.143162459	7.322723053	6.817722439	7.457440329	7.073604248	6.774357995
hsa_circ_0005879	5.762404956	6.115651309	5.981895	6.161146978	5.356219493	5.912042888	5.134711575	5.648483835
hsa_circ_0029268	6.386171752	6.53156634	6.268782043	6.440024969	5.433130735	5.852430012	5.354870936	6.011939609
hsa_circ_0029325	12.13021659	11.54097796	12.15189728	11.57523951	13.01520588	12.79866654	13.02130109	13.21587411
hsa_circ_0029340	6.73750909	6.759495558	6.621999205	6.717601556	6.676260362	6.636336577	7.036834498	6.890396498
hsa_circ_0006078	11.82050762	11.83544808	11.73497474	11.84384981	11.21296884	11.052308	11.2047653	11.02937401
hsa_circ_0029377	5.725514673	5.997901952	5.63952202	6.023711239	5.880728845	6.117121178	5.734047128	6.436194819
hsa_circ_0006689	6.243081831	6.619453121	6.129485721	6.697940183	6.398950614	6.918072422	6.055823473	6.700380563
hsa_circ_0029405	6.923838798	7.250165466	6.927874191	7.254273672	6.014244107	6.527578798	6.112798008	6.306994893
hsa_circ_0029426	13.83639677	14.66036421	13.75021807	14.63263551	14.19078814	14.83753877	14.1796702	14.95700138
hsa_circ_0029531	7.89681624	8.531658077	8.39330845	8.53967929	8.732637576	9.163088503	8.6818745	9.310923283
hsa_circ_0008567	5.720931364	6.045091421	5.879843723	6.051440017	6.04622492	5.967407355	5.847039114	6.384219413
hsa_circ_0002071	5.585788544	5.499466914	5.8304601	5.590874706	5.040914556	4.834831311	4.995754407	5.296423605
hsa_circ_0029584	9.26209628	9.415820354	9.365899898	9.418585744	9.682485364	10.02140751	9.702897866	10.0325197
hsa_circ_0029589	6.631242691	7.237213466	6.742696685	7.232324991	7.254588749	7.647535574	7.454769773	7.583248563
hsa_circ_0029596	9.513409818	9.865563527	9.427415403	9.809946917	8.384157652	8.247214168	8.10462419	8.553808455
hsa_circ_0029601	7.259323008	6.364918275	7.14824681	6.340537731	6.473006921	6.233348654	6.805534126	6.037112638
hsa_circ_0029605	7.587755173	8.702870561	7.46198163	8.803357388	7.381922886	8.711471091	7.409022608	8.332204447
hsa_circ_0029614	6.072010773	6.02109965	5.803571459	5.975199802	6.770629851	6.149471311	6.756795087	6.173025786
hsa_circ_0029633	10.48126736	10.50257027	10.54097161	10.48028587	10.47099027	10.10700089	10.43976318	10.43379301
hsa_circ_0029634	9.119328998	10.28769627	9.008593367	10.1929011	9.597103886	10.27795403	9.587592885	10.54906334
hsa_circ_0029636	11.02158332	9.811514501	10.8810267	9.76746065	12.16803462	11.20526599	12.19097637	11.55093092
hsa_circ_0003285	11.21817691	11.64655398	11.25827775	11.58436722	10.645018	10.99423153	10.65218258	11.31462613
hsa_circ_0000467	5.538321942	5.499126762	6.060015199	5.615917276	6.226894339	5.555237584	6.239675056	5.555046699
hsa_circ_0006732	5.859938799	5.729890698	5.837051718	5.609731329	5.19279132	5.189915952	4.9365155	4.953307571
hsa_circ_0008784	7.790534267	6.75847263	7.795893161	6.779605133	7.552889365	6.926914566	7.543161239	6.615035471
hsa_circ_0004865	5.557944473	5.549480396	5.538521865	5.644414481	5.80315418	5.921823489	6.02657136	5.821795082
hsa_circ_0003489	5.680354038	5.520901231	5.450223146	5.540315076	5.849034089	5.612359695	5.922882005	5.882185559
hsa_circ_0004372	5.496256051	5.692717431	5.67164788	5.678068725	5.460830628	5.561659286	5.249127755	5.613667956
hsa_circ_0008760	5.575094253	5.586927855	5.710928619	5.6371861	5.41001554	5.096850746	5.873538866	5.504376081
hsa_circ_0006597	5.942860025	6.749158678	6.063485863	6.783696252	5.603750532	6.615931256	5.506023849	6.581909401
hsa_circ_0029853	12.33438612	12.68788838	12.26759285	12.84855812	13.14498616	13.88508802	13.02883888	13.80474976
hsa_circ_0029855	7.234293887	7.634424648	7.263005605	7.662235984	7.001227805	7.703298699	7.184163392	7.461990685
hsa_circ_0000471	5.580969771	5.490442459	5.693120522	5.418198749	6.360361286	5.819004704	6.119851912	6.062761857
hsa_circ_0004494	7.430423132	8.182146736	7.272212127	8.185234298	6.97950621	7.854592029	7.040954943	7.522163159
hsa_circ_0029961	7.815875915	8.839548232	7.672906593	8.859593303	7.946632641	9.027574355	7.933593409	8.872643606
hsa_circ_0029976	10.79276342	11.00727378	10.8196287	11.15572907	9.559843322	9.517498251	9.122594251	9.573075667
hsa_circ_0029984	7.202505033	7.178248827	7.197594706	7.211079709	7.507695179	7.359890523	7.407565746	7.54403805
hsa_circ_0006900	8.519814108	7.873506881	8.452621472	7.864963943	8.754012563	8.671592853	8.703473607	8.524876276
hsa_circ_0030042	9.718975817	6.831083948	9.853263283	6.979638123	11.08139276	7.838706567	11.56947605	8.018685379
hsa_circ_0030045	9.97020412	10.60514487	9.981993925	10.59430553	9.0369511	9.596586267	8.928382043	9.656260427
hsa_circ_0030051	7.099586359	5.977642075	7.021868714	6.033928447	7.0816986	6.34302499	7.032402746	6.437235029
hsa_circ_0030062	6.572602998	7.592718333	6.42365179	7.60556568	7.100251431	7.569956072	7.210999421	8.248084235
hsa_circ_0004711	9.185886991	10.28933825	9.095175828	10.30878997	9.716497966	10.79192836	9.642491565	10.86288146
hsa_circ_0006049	5.912224864	6.528781347	5.726159762	6.474345364	5.32051513	6.162056089	5.858328804	5.698966895
hsa_circ_0030130	5.831054694	6.998647415	5.857823197	7.040517477	4.873641214	5.115826399	4.869334674	5.077741999
hsa_circ_0030235	8.89608803	6.993988334	8.806597499	7.041535646	7.531748945	6.904487723	8.759244053	7.093782988
hsa_circ_0030292	7.186595842	8.06869311	7.178822626	8.083153937	6.503058318	7.906227883	6.673313682	7.966135539
hsa_circ_0030342	6.085772755	6.649712588	5.836907634	6.680925747	5.780036729	6.851513634	5.718548754	6.485790963
hsa_circ_0030388	6.542814096	7.082488713	6.509437842	7.037464861	6.468967296	7.278078429	6.419003628	7.357877228
hsa_circ_0005783	6.558264651	6.253832105	6.565360692	6.195699052	6.059651135	6.465786108	6.0855733	6.284358082
hsa_circ_0002917	5.817046502	5.9970132	5.832052815	5.941442656	5.394302728	5.66814998	5.569930302	5.722715611
hsa_circ_0030427	6.094797958	6.439428282	6.031434355	6.38644289	5.879153333	6.284070139	5.66958905	6.163149216
hsa_circ_0030428	13.76833355	13.07975858	13.74353181	13.02291683	13.86922407	13.15554763	13.89448071	12.95706396
hsa_circ_0004217	11.98983816	12.25724502	12.07229572	12.31329172	11.76271573	11.87144286	11.78579799	12.0720928
hsa_circ_0030514	8.917453452	9.695779381	8.95827173	9.680313135	9.661642342	10.38847242	9.699300198	10.52465132
hsa_circ_0030569	11.68509694	11.83077158	11.80739645	11.78282036	11.77162881	11.68470405	11.89064255	12.16011014
hsa_circ_0030586	7.262803939	7.410801344	7.231454833	7.415922753	8.170025249	8.445048184	8.225386713	8.260711963
hsa_circ_0006318	5.682968507	6.120785103	5.742126606	6.232631136	5.311338677	6.106044025	5.481705438	5.694097165
hsa_circ_0002473	7.832156005	7.957848435	7.85422597	7.904117681	7.289454055	6.904150268	7.238185604	6.838572867
hsa_circ_0008274	12.41187365	8.635007741	12.27453515	8.591209138	10.51952159	8.613274963	10.94303792	8.589547164
hsa_circ_0002557	5.85668497	5.669613767	5.813836245	5.632160566	6.080200949	5.710008973	5.850734695	5.741830346
hsa_circ_0030720	5.592732863	6.408505376	5.692048983	6.250410074	5.896443945	6.247328351	5.894424906	6.363508299
hsa_circ_0030724	10.09229806	11.27554008	10.08429887	11.20339864	10.10533317	11.3910277	10.22002163	11.60596409
hsa_circ_0030741	6.689041073	7.906623508	6.779415347	7.912718213	6.399101247	7.937025322	6.650323228	7.826166545
hsa_circ_0002664	5.60245895	5.809052677	5.79857312	5.825716306	5.910479226	6.067257465	5.779425977	5.964593203
hsa_circ_0030764	6.032205641	6.843500022	6.090280309	6.844306155	6.040480323	6.87442658	5.923918922	6.825148927
hsa_circ_0030777	8.930844705	9.354612421	9.047067198	9.348278508	7.676096888	7.966863222	7.442573509	7.470852338
hsa_circ_0030793	10.26119726	8.58343638	10.18765368	8.537703595	10.26371988	9.0801319	10.2595215	8.619733265
hsa_circ_0007031	6.06760068	6.364575325	6.01720255	6.239631443	5.646637161	5.997553435	6.032922643	5.92393446
hsa_circ_0030958	5.777023672	5.962004167	5.947404214	6.045131861	5.410036722	6.068936597	5.541596758	5.9826768
hsa_circ_0030998	6.912117859	6.987134691	6.947294124	6.988270117	7.28994337	7.374139133	7.106144951	7.245643692
hsa_circ_0002807	10.39698326	11.1698483	10.38820629	11.12734811	9.455284579	10.39661691	9.466235842	10.51602868
hsa_circ_0031017	10.52639862	11.20824823	10.6226718	11.21571129	9.920185665	10.55559948	9.870735468	10.7219426
hsa_circ_0008539	9.308896926	7.3467137	9.371716021	7.311328614	7.992505668	7.080725286	7.907325507	6.747661641
hsa_circ_0031027	7.465897853	10.61030078	7.521936141	10.52163129	7.44803354	8.947545077	7.347975608	8.731808371
hsa_circ_0007404	7.635083526	7.296458946	7.637402769	7.277362932	7.315829043	7.165417531	7.24759753	7.223061958
hsa_circ_0004096	7.281547532	8.089166629	7.431335955	8.067635987	7.814529847	8.346793652	7.902437317	8.90156069
hsa_circ_0031113	6.581891342	5.731825436	6.671923536	5.75434619	6.588055486	6.122845781	6.649629397	6.24372586
hsa_circ_0031132	11.07239636	10.83372326	11.08100357	10.85483818	11.48161221	11.78346446	11.52081197	12.13857591
hsa_circ_0003643	7.157542271	6.032880909	7.11618373	6.017659678	6.980787161	5.957749808	6.789836573	5.787732749
hsa_circ_0005957	6.289966678	6.72225138	6.35493214	6.773582738	5.853559376	6.468535232	5.67292445	6.112916883
hsa_circ_0000523	5.470313998	5.61441588	5.547097953	5.608593868	5.477189354	5.379530385	5.438444778	5.061804544
hsa_circ_0004137	6.086553353	5.753990317	6.069529621	5.689475081	5.674234916	5.854319418	6.128294946	5.719460044
hsa_circ_0031241	8.817108244	7.845151471	8.822538042	7.791144154	9.402802732	8.340564368	9.340156701	8.598487176
hsa_circ_0000524	9.153001388	7.871908452	9.232459684	7.929603386	9.751393157	8.775071982	9.910329732	8.813304164
hsa_circ_0031250	7.840997595	8.580839069	7.818946465	8.594558255	8.092531768	8.884776892	8.146588198	8.77091536
hsa_circ_0031258	7.959202117	9.013417879	8.046769751	9.026073525	7.986326431	8.766683203	7.787252471	9.090032012
hsa_circ_0008758	7.950742244	7.720204426	8.162734408	7.873457056	8.668140366	8.155475548	8.775748899	8.303613823
hsa_circ_0031288	6.372869591	6.13040645	6.502574609	6.100865144	6.797730508	6.338968019	6.829907012	6.102326182
hsa_circ_0007750	7.642056967	8.630874883	7.739790183	8.630475733	8.919599754	9.501933454	9.055338958	9.782229644
hsa_circ_0031408	6.563081345	7.29486269	6.60018825	7.320165034	6.906016037	7.450909306	6.739693634	7.775524729
hsa_circ_0009140	7.973902965	7.546951286	7.902105666	7.484907344	7.344966087	7.268107591	7.282549524	6.868050258
hsa_circ_0031431	9.287778245	8.950042354	9.146505532	8.85542311	9.289890564	9.315149047	9.387922647	9.231757971
hsa_circ_0002301	6.596083894	6.915806588	6.481637834	6.865310364	6.769544019	7.234630141	6.872317273	7.347826094
hsa_circ_0031554	11.07448644	12.5076438	11.01873273	12.47831223	11.12290786	12.52028182	11.11817236	12.68970472
hsa_circ_0031570	7.184902989	5.941977009	7.311836834	6.031296386	6.782352644	6.206447256	7.020774463	6.31993306
hsa_circ_0031594	6.010210209	6.088324309	6.046049306	6.097420301	5.616944358	5.610227721	5.446118791	5.862841649
hsa_circ_0031632	5.828529131	5.540142166	5.788065862	5.448881595	5.589427337	5.130050394	5.607086786	5.442932717
hsa_circ_0031677	7.216907279	7.453785852	7.117076174	7.483110088	6.443800141	6.89055754	6.29720414	7.179416733
hsa_circ_0031724	7.779409415	7.543156016	7.775044451	7.438868332	7.730165188	7.425692204	7.620337729	7.646855664
hsa_circ_0031851	8.550603345	8.759561617	8.546428326	8.69686499	7.68584171	8.273690353	7.304268133	7.710342307
hsa_circ_0031897	10.03156478	11.9436053	9.931674196	11.92389925	9.959470291	11.06327814	9.965519108	11.33770533
hsa_circ_0009104	9.460443958	10.12483085	9.405325984	10.13525628	10.12594809	10.97681229	10.31666347	11.01100292
hsa_circ_0031933	5.644415046	6.298882406	5.695608867	6.373953769	5.846646879	6.556278988	5.857454303	6.527769662
hsa_circ_0032064	6.625697754	5.515694924	6.703738359	5.536399673	6.182649116	5.345810803	6.09031522	5.453183332
hsa_circ_0032202	7.201936083	7.702272443	7.205450669	7.697417219	7.931630959	8.017461432	7.40699804	8.136474399
hsa_circ_0001998	8.258181793	9.09111645	8.191107885	9.091058958	8.263033094	9.30742012	8.289985912	9.309990238
hsa_circ_0003028	7.174622711	6.680648307	7.432511182	6.60174725	5.672847685	6.235987367	5.385599317	5.694309957
hsa_circ_0032253	7.108073506	7.677045318	7.050084689	7.593651491	7.115118978	7.744637399	7.597897024	7.961935115
hsa_circ_0032254	6.962149026	7.192261556	6.838061285	7.137264823	7.52965899	7.415426085	7.341536372	7.265069482
hsa_circ_0006278	7.504480285	8.24340371	7.60412722	8.316043584	8.049466688	8.80284188	8.308842946	8.764920406
hsa_circ_0005139	12.38716911	12.77680918	12.42354618	12.71169585	12.39337764	12.64362073	12.36028786	12.87470119
hsa_circ_0032353	8.436942371	8.653250624	8.417051445	8.659977573	9.113184483	9.468237971	9.163800591	9.212025437
hsa_circ_0032368	5.667386219	5.659732743	5.600188322	5.530086792	5.562103477	5.417467024	4.90209007	5.186422036
hsa_circ_0004781	9.976876493	11.37394024	9.987426018	11.46132441	10.33947509	11.75166789	10.26251078	11.77395182
hsa_circ_0008682	8.441159398	8.115247034	8.518188057	8.169018788	7.502765631	7.230899763	7.269693745	7.512085859
hsa_circ_0032389	5.856885573	6.236211513	5.908184957	6.247867939	5.831894571	6.170908473	5.777022962	6.330270134
hsa_circ_0032391	7.97533511	8.604666661	7.866012592	8.565078552	7.835930549	8.399849709	7.702707059	8.463804084
hsa_circ_0004008	5.78218888	6.100108105	5.79381632	6.087648073	5.692756567	6.04151588	5.788643962	6.306960033
hsa_circ_0032434	8.036958138	7.777978298	7.581976604	7.648062996	6.223312966	7.12726736	6.705398852	6.221694949
hsa_circ_0007996	5.976009078	7.149497471	6.014209278	7.167379255	5.505139809	6.309229403	5.63918642	6.203022
hsa_circ_0008521	6.312486564	6.511956036	6.394181171	6.535865384	5.897563694	6.4492274	5.63494213	6.101546635
hsa_circ_0008218	5.551473417	6.308978045	5.512022161	6.355384729	5.619661843	6.169994459	5.498584249	5.903093521
hsa_circ_0002289	9.13130205	8.909743395	9.057017988	8.921506926	9.289644562	9.242447544	9.293023474	9.369032273
hsa_circ_0003121	6.072369892	6.775593515	6.209850958	6.801894091	6.046141414	6.669529807	5.540117368	5.86379125
hsa_circ_0003448	6.241245052	6.548717452	6.006531337	6.478243997	6.198091741	6.343712983	5.922162277	6.364916617
hsa_circ_0032627	6.05528525	6.272461454	6.078719117	6.211534647	6.30993685	6.215297063	5.975427992	6.392148692
hsa_circ_0032641	6.169199252	6.674661325	6.204456901	6.570569131	5.81545676	6.358375785	5.838934511	6.612960783
hsa_circ_0032644	6.442469299	6.164113169	6.520448622	6.255177392	6.279210906	6.285805485	6.21624217	6.297661868
hsa_circ_0032664	8.548394707	8.602116214	8.648145072	8.611162724	7.440920841	7.452298504	7.347772915	7.624221325
hsa_circ_0003670	7.429842291	7.626849978	7.43479224	7.642598893	6.864075733	6.972156227	6.950271025	7.097728753
hsa_circ_0000557	5.564105921	5.331801003	5.591904173	5.419347926	5.588065721	5.475233012	5.309806091	5.548173275
hsa_circ_0032683	11.51823547	11.8545177	11.09168657	11.8251095	12.08127734	10.7273861	12.19171884	12.88944142
hsa_circ_0032704	11.39673766	8.519709511	11.24364036	8.50641889	10.43482899	9.190545294	10.86775906	8.88958129
hsa_circ_0032708	5.900669374	6.463900538	5.915088211	6.712580567	5.131128262	5.727503685	4.727066672	5.173954582
hsa_circ_0032725	6.147242969	5.943362677	6.086761588	6.033698198	5.280305301	5.94835738	5.385051022	5.521307475
hsa_circ_0005267	6.637539918	7.003978457	6.575357761	6.930188432	6.098260684	5.713253027	5.904331236	6.78916445
hsa_circ_0005252	11.0221286	11.34315537	11.06036789	11.32493874	10.69658142	10.45397097	10.60937086	11.04858055
hsa_circ_0032742	6.988480484	6.818462646	6.924804691	6.842842118	6.221734053	6.345864358	6.342582418	6.254654977
hsa_circ_0032746	6.100485651	6.618158279	6.173401251	6.60873928	5.661783335	6.430149343	5.6828244	6.217838131
hsa_circ_0032777	6.514002073	6.340446618	6.659992418	6.295225498	6.23821063	6.361821555	6.395691329	6.533900591
hsa_circ_0032821	12.14152407	7.239957715	12.06967601	7.102951702	11.61564604	6.89796504	11.86869685	6.149909928
hsa_circ_0032832	9.963983668	9.624259236	9.946556703	9.576358808	10.44735734	10.0636258	10.50394613	9.750326901
hsa_circ_0032858	6.634087437	6.434798055	6.691349529	6.335660175	6.737392324	6.624892342	6.542279422	6.778521996
hsa_circ_0032877	5.464307157	5.954821389	5.334332404	5.908779182	5.858050956	6.1395275	5.645719468	6.310953639
hsa_circ_0000560	7.582609397	6.109813162	7.408749997	6.11150557	7.447737792	6.562898819	7.11975601	6.566207463
hsa_circ_0003045	9.242458123	9.109704793	9.145584701	9.197735554	7.84080804	7.868841276	7.673396001	8.072176612
hsa_circ_0033010	5.722083745	6.085033237	5.732866446	6.095581385	5.711779194	6.172259263	5.33451246	5.951621417
hsa_circ_0006947	9.257138578	6.811443587	9.11765006	6.690657191	10.35216271	7.493835925	11.41258779	8.7149101
hsa_circ_0033049	5.978300233	6.108343307	5.857034871	6.02207845	5.998566026	6.273804518	5.967371055	6.377773669
hsa_circ_0033126	6.456360691	6.085817014	6.282136924	6.041656322	6.504839602	6.228683205	6.721654817	6.33837955
hsa_circ_0033144	5.764308166	5.920559869	5.870972628	5.970771602	5.350713768	5.83979103	5.377486539	5.443966933
hsa_circ_0000567	5.616705295	5.457604498	5.76497916	5.59272967	5.770362297	5.602764828	6.217127945	5.478553409
hsa_circ_0033163	8.203312381	8.515545935	8.07147439	8.468529551	8.602448607	8.772668243	8.664095486	9.286470882
hsa_circ_0003831	8.503084633	8.493411247	8.45783265	8.386611465	7.614649437	7.294129216	7.476415537	7.599636746
hsa_circ_0033408	12.68378442	12.26464958	12.73493655	12.33675439	12.86351808	13.26687437	12.87924839	12.6962153
hsa_circ_0004166	7.917007473	7.340021343	8.141051898	7.44520784	6.720232664	7.523280584	6.68315832	6.811767593
hsa_circ_0005309	5.779381672	6.006172181	5.635628874	6.073350051	5.997679612	6.467106282	5.940730453	6.487457339
hsa_circ_0033598	7.371577428	7.441085383	7.53098082	7.42475901	7.594906015	7.648512688	7.417724339	7.629525558
hsa_circ_0006770	6.214916747	6.269223651	6.134238904	6.310960282	6.495189567	6.926427386	6.578646647	6.877083335
hsa_circ_0004934	8.8218247	9.760748592	8.709471415	9.763043291	9.448633371	10.26361571	9.652912677	10.39406657
hsa_circ_0034044	6.7640018	6.306750084	6.777324082	6.310437376	7.634852795	6.463587123	7.791552339	6.963788018
hsa_circ_0034049	5.535116988	5.94218586	5.644499848	5.889361755	5.340201985	5.793963461	5.191902815	5.128631331
hsa_circ_0034072	6.680591748	6.684014993	6.51240274	6.551303021	6.439815419	6.413878499	6.404457635	6.735219457
hsa_circ_0034168	5.683952827	5.217927822	5.687066095	5.318004972	6.294175503	5.424146844	6.235577889	5.587996336
hsa_circ_0000586	6.066698433	5.223298527	6.124642992	5.302308893	6.844451518	5.884188824	6.890031508	5.782511997
hsa_circ_0034189	10.90981254	9.340437095	10.80428981	9.3260828	10.07295544	9.252518564	9.850472823	9.48623524
hsa_circ_0005387	6.375024807	6.815466643	6.434889928	6.794183602	6.1173431	6.27966554	5.932438132	6.401542883
hsa_circ_0034293	7.846773593	8.431156365	7.927431248	8.511326747	8.266663622	8.745174613	8.406299336	8.809252248
hsa_circ_0034325	7.857965449	6.557735498	7.682063639	6.55218528	7.789360338	6.861553898	7.955930787	6.869805645
hsa_circ_0034326	9.366127864	8.693204601	9.334485181	8.692135042	9.627229233	9.120610694	9.609658071	9.332024493
hsa_circ_0034398	6.06731162	6.721346114	6.088269635	6.744969843	6.556773571	7.078906397	6.360830209	7.275269643
hsa_circ_0034510	7.160315506	7.129614502	7.099834954	7.146831276	7.703257954	7.772191826	7.608432055	7.699291219
hsa_circ_0034528	6.037272567	6.59931465	6.176866386	6.60167854	5.615503883	6.27997343	5.505920128	5.937993735
hsa_circ_0034557	6.015732674	6.730157285	6.02808492	6.754471608	5.693750139	6.489109416	5.394671559	6.012735169
hsa_circ_0008946	8.612803903	7.531221169	8.548511652	7.476793776	7.880213787	7.940007377	7.935101715	7.476570277
hsa_circ_0004942	5.632090533	5.574982723	5.481748768	5.46771497	6.118098343	5.55297372	6.199908176	5.795296864
hsa_circ_0007489	5.577632462	5.372169152	5.641636731	5.442658473	5.629833688	5.359177577	5.374962208	5.461331739
hsa_circ_0034682	8.005428998	7.673789382	7.713063207	7.636131708	8.055767646	8.12692327	8.312153245	8.491481506
hsa_circ_0000591	6.886571053	7.187456527	6.854383837	7.22371693	6.381791693	6.370259059	6.093218954	6.154727881
hsa_circ_0000592	6.426465771	6.538983514	6.431073511	6.496734857	6.372291811	6.497441166	6.254090315	6.641401003
hsa_circ_0034762	14.16545015	14.91794168	14.23580555	14.87732683	14.62244542	15.1903376	14.56948721	15.23249642
hsa_circ_0034786	9.19967693	7.858497348	9.319324508	7.891832997	10.09038368	8.894200454	10.11678321	9.091377063
hsa_circ_0034803	6.186886359	6.267744436	6.147835501	6.273722356	6.00989868	6.361614827	5.930387711	6.331204409
hsa_circ_0003838	8.395845251	7.953853596	8.62318654	7.988307403	8.858543224	8.727255437	8.907915297	8.390085224
hsa_circ_0034953	6.808235746	6.901800698	7.023879684	6.859384117	7.117987915	7.132075685	7.396330053	7.580622535
hsa_circ_0034972	12.70999309	12.42150124	12.57516743	12.45554692	8.938857564	9.727588589	9.007654654	8.654535095
hsa_circ_0002151	8.294451972	8.140062346	8.258375667	8.190259779	7.378246583	7.398263896	7.242563786	7.338720839
hsa_circ_0007705	6.006936732	5.98851288	5.888741231	6.031817092	5.997582474	6.255328472	6.02749234	5.968615383
hsa_circ_0035072	8.284440368	8.269452423	8.291998043	8.264412535	9.312450934	9.265880458	9.278115788	9.325454572
hsa_circ_0035074	7.180399288	7.106855821	7.256893714	7.067840432	7.834701786	7.619100093	7.85675693	7.599374071
hsa_circ_0007457	6.696797094	7.465611032	6.730166661	7.440914744	6.248315913	7.126549707	6.089006298	7.00743743
hsa_circ_0003784	7.625407474	7.9465714	7.602594272	7.868047473	8.056426471	8.577568413	7.909860157	8.218895962
hsa_circ_0007983	7.524427313	7.117088061	7.374092034	7.04248456	7.261678785	7.336710398	7.441248343	7.400871546
hsa_circ_0003501	7.101535902	7.436333888	7.117018616	7.537666268	6.557073209	7.221892963	6.626332878	6.807360964
hsa_circ_0035277	9.224411008	9.923299978	9.333716264	9.878120204	9.564453069	8.924993098	9.533583891	9.793099036
hsa_circ_0035292	7.582564557	8.259112833	7.478564921	8.215976742	8.553753164	8.999094949	8.433379191	9.375081319
hsa_circ_0035360	8.977636935	8.581768143	8.958107216	8.549094259	7.472981794	7.621892575	7.341871346	7.629956008
hsa_circ_0035381	12.41308667	14.50223352	12.38145137	14.56436592	12.37178114	13.60105923	12.52441506	13.31169155
hsa_circ_0006380	7.672133648	7.285936875	7.421586198	7.173989145	7.807439737	7.629002456	7.697974807	7.60255659
hsa_circ_0035445	5.649283162	6.250526592	5.738740621	6.261947299	5.575755121	5.751950138	5.192722483	5.115041381
hsa_circ_0003713	7.093533174	5.615926048	7.00367574	5.461600197	7.277152522	5.887062211	7.218857037	5.806611924
hsa_circ_0000605	8.183019066	6.549975181	8.131785584	6.606198249	8.349288662	6.625004516	8.275921832	6.760487028
hsa_circ_0035473	7.093631488	7.848668445	7.081993164	7.870433148	7.659570141	8.069747799	7.635802122	8.29143288
hsa_circ_0035482	7.77251243	7.292351323	7.873442854	7.217298173	7.242204167	7.070312817	7.384664214	6.992499762
hsa_circ_0005763	6.060141322	6.461214321	6.102909346	6.406264346	5.326071309	6.20182899	5.288785708	5.893158367
hsa_circ_0035554	9.989368275	10.06369313	10.04007002	9.997852505	8.642971417	8.533722218	8.589466024	8.541464558
hsa_circ_0005402	8.230507645	7.631877136	8.249854103	7.572616367	8.557221829	8.069099156	8.74386975	8.332050084
hsa_circ_0035559	8.487134883	8.15431699	8.48401973	8.179064856	7.129641102	6.866783764	7.047992091	6.78296333
hsa_circ_0035560	8.003718904	7.177196618	7.928400759	7.124416502	8.406739878	7.871553063	8.535820199	7.754667684
hsa_circ_0005327	6.414007145	7.753904251	6.32973465	7.8103968	5.983526346	7.30950238	5.875726988	7.030065175
hsa_circ_0000607	6.117761198	5.974282338	6.183570797	5.987316604	6.277893714	5.998952689	6.493760541	5.894916648
hsa_circ_0035626	6.087039288	6.358735861	6.169828981	6.350512315	6.176583174	6.324657887	5.979591258	6.34343263
hsa_circ_0035649	6.492969498	5.908816298	6.500617229	5.949965789	7.610093124	6.300637975	7.59530983	6.485007295
hsa_circ_0002138	6.101659128	5.408298601	6.156172456	5.428393321	6.76083743	5.417820533	6.523750393	5.632393594
hsa_circ_0000613	6.445739664	6.067871198	6.477992532	6.191621818	6.128979663	5.516540768	6.143217474	5.620621477
hsa_circ_0008153	6.456307981	6.239145375	6.484792283	6.188598431	6.651459422	5.742871275	6.628811489	5.944248217
hsa_circ_0035796	6.389268297	5.461600315	6.208026657	5.452759847	7.082329757	5.84547684	7.187010185	6.105154372
hsa_circ_0001955	14.20230785	10.13287563	14.16129405	10.16292956	12.98393454	10.83802048	13.05481749	10.45087377
hsa_circ_0002205	6.641864217	7.272559615	6.691153672	7.216215942	5.891223559	7.019598906	6.177984047	6.460107202
hsa_circ_0004374	6.513328643	7.365924141	6.366289833	7.381698871	6.162399406	6.85228625	6.176334291	6.851800604
hsa_circ_0007527	8.820098276	8.131848311	8.667511909	8.175614271	9.235293094	8.810950691	9.230684377	8.989548738
hsa_circ_0035944	6.022401514	6.031009878	6.048837959	6.086625688	5.953591373	5.889981746	5.720650089	5.950101617
hsa_circ_0035949	5.495255858	6.128314531	5.559118725	5.936541443	5.20283352	5.205003091	5.118501935	5.259004018
hsa_circ_0036005	11.08521541	10.24735546	11.21194256	10.30310696	12.0639421	11.91319269	12.06583765	11.66434185
hsa_circ_0036044	6.651640944	7.522979193	6.648374529	7.529991851	6.210986394	6.923391345	6.251999589	6.800758913
hsa_circ_0036113	7.451265614	6.946641465	7.338774227	7.022004112	7.942378173	7.654106879	7.944057536	7.698976535
hsa_circ_0005203	6.456557183	5.676979939	6.390520245	5.558770233	6.139229344	5.77996484	6.208805557	5.773437108
hsa_circ_0036117	6.214218204	5.371410406	6.081474171	5.33430952	5.773473573	5.54120424	5.826817402	5.442409394
hsa_circ_0036200	6.864407226	6.380364493	6.907081242	6.373360254	6.940698354	7.063785808	6.861019537	6.974473812
hsa_circ_0036231	7.160488246	7.419904904	7.234621926	7.444378258	6.988060859	7.191134534	6.842809222	7.285544469
hsa_circ_0036232	5.481740229	6.235407298	5.573800668	6.270815685	5.235892348	5.274899306	5.176434778	5.313851093
hsa_circ_0004033	11.37020903	11.36258429	11.36980156	11.34289315	11.13804558	11.06297195	11.40438467	11.86100918
hsa_circ_0036254	6.652328368	7.144788644	6.65739275	7.090095007	7.018390986	7.745939764	6.939317225	7.616492317
hsa_circ_0036282	9.629334585	9.507539077	9.790033757	9.460037308	9.160172461	8.753336697	9.086823551	9.295709028
hsa_circ_0036287	9.160337247	7.463372226	9.157735743	7.525966461	10.65135602	8.590858294	10.52549134	8.877754063
hsa_circ_0004401	6.228191783	6.273931695	6.36429548	6.234955139	6.426948133	6.087037199	6.407706661	6.0393384
hsa_circ_0000633	9.430258352	8.518718274	9.558583845	8.645489138	8.442563754	9.458274202	8.263913691	9.027665767
hsa_circ_0006810	6.984955327	6.907923175	6.781257038	6.758326542	6.954958767	7.013134618	6.944537576	7.228643808
hsa_circ_0036347	6.329265015	6.83064445	6.387851069	7.038486984	6.106433017	6.31060093	5.975790398	6.406175653
hsa_circ_0036374	6.377838828	6.713117559	6.372393411	6.680421738	6.774929456	6.61119085	6.231108863	6.652930551
hsa_circ_0036398	5.713104298	5.989616186	5.744986746	5.837453899	5.270087116	5.186369415	5.212313039	5.098806511
hsa_circ_0036399	6.189118944	6.53205366	6.100408263	6.470052823	6.247302725	6.929217895	6.074746165	6.618461566
hsa_circ_0002226	5.703055641	5.337071809	5.639659883	5.390553537	6.229886655	5.573955495	6.108095206	5.716621922
hsa_circ_0000639	5.562281424	5.531609043	5.685024499	5.628161138	5.574416105	5.55433772	5.723428061	5.466524462
hsa_circ_0036408	5.815689878	5.549407125	5.783814505	5.587627912	6.347135843	5.630271285	6.1014076	5.778390243
hsa_circ_0036410	5.75778938	5.944520764	5.731659789	5.899492338	5.413696668	5.579880018	5.406543196	5.447851586
hsa_circ_0003620	7.165362142	6.643115504	7.322944584	6.642947591	6.731263012	6.598908291	6.892135541	6.533695255
hsa_circ_0000641	5.124687155	5.873041151	5.362927227	5.819312714	5.332793155	6.302722843	5.596482231	6.218400743
hsa_circ_0036444	6.310517029	7.001798432	6.398848965	6.942193997	6.051966337	6.991055193	6.39928917	6.75660714
hsa_circ_0000642	6.029431465	5.633772753	6.115795265	5.564371043	5.302437182	5.286836172	5.246437038	5.049562028
hsa_circ_0000643	11.01175106	11.21756432	11.03640155	11.06675574	9.81204216	9.91271104	10.00385607	9.384657227
hsa_circ_0002970	6.983578207	6.850704228	6.913404852	6.843297301	5.074771928	5.778900429	5.146798691	5.582419395
hsa_circ_0005745	7.14446807	8.575686854	7.133856488	8.581666662	6.179323044	7.443207969	6.131161755	7.09735845
hsa_circ_0036610	6.429285154	6.636641569	6.435935165	6.655802046	5.711361753	6.034851922	5.911305595	6.223083208
hsa_circ_0005053	6.914580075	7.028904311	6.803645125	7.016927469	6.636104761	6.504064081	6.5152902	6.926289161
hsa_circ_0036627	6.544245879	6.73631294	6.260450518	6.785065019	6.946967081	7.074224324	6.89961187	7.2960648
hsa_circ_0003856	7.166066478	6.628187445	7.224635605	6.551398238	7.229025227	6.553370309	7.42722806	6.757931009
hsa_circ_0005889	9.2259055	6.423253992	9.10787499	6.465558155	7.30424644	6.628252461	7.718692351	6.544279983
hsa_circ_0036629	6.997829599	6.688005115	7.034267047	6.502482042	7.334211253	6.450946331	7.199449887	6.701350087
hsa_circ_0036663	6.67126937	5.996038048	6.565273698	5.993143928	7.40518759	6.616696144	7.752496066	6.746790119
hsa_circ_0007099	6.383682174	5.528256681	6.439320271	5.419521467	5.811234716	5.146225879	5.458337524	5.430331301
hsa_circ_0036683	5.88727954	5.778710201	5.957801352	5.872136819	5.89639451	5.404786467	5.569954806	5.889207913
hsa_circ_0036688	7.24784567	7.412520442	7.311493826	7.398135244	7.891188485	7.462718186	7.804274125	7.873981555
hsa_circ_0002080	7.126144344	7.364606674	7.075356007	7.30123368	6.918159865	7.530520012	6.974076598	7.233695056
hsa_circ_0036750	8.770384818	9.224037098	8.891520191	9.302161753	8.746987828	8.798325207	8.662415179	9.164648157
hsa_circ_0036751	7.570451734	8.294000526	7.612348882	8.289338462	8.325177867	8.72179776	8.181747838	8.737693325
hsa_circ_0036763	6.845263048	6.173059843	6.781544971	6.205429136	6.727182807	6.550746217	6.702763347	6.270431607
hsa_circ_0000650	6.000653552	6.301892297	6.088752584	6.338987748	5.93152575	6.087130407	6.008910435	5.980026749
hsa_circ_0036768	6.151577262	5.552339148	5.971820543	5.531555369	6.759690361	5.839548691	6.594506445	6.008530264
hsa_circ_0036869	5.792123044	5.927667953	5.544961872	5.856728179	5.697789565	5.926380798	5.912464623	6.138377046
hsa_circ_0036941	7.310334531	7.719709331	7.49933685	7.74449672	8.138544699	8.284881629	8.253285351	7.925627876
hsa_circ_0000660	5.876942914	5.559699925	5.82970828	5.499344924	5.86372467	5.636554261	6.124306836	5.557207109
hsa_circ_0004200	7.738818882	9.447133332	7.728600891	9.48562852	7.444523646	8.533923953	7.622384426	8.841680182
hsa_circ_0037078	7.522916867	7.49169395	7.452798141	7.498798991	7.09364676	7.30432122	7.099380225	7.04892792
hsa_circ_0037127	6.898384747	7.365512648	6.935012088	7.400079259	7.183252709	7.656380605	7.161709996	7.914857306
hsa_circ_0005648	5.599715709	5.84538243	5.596347472	5.943998341	5.885726409	6.284838093	5.684815237	5.922101562
hsa_circ_0037160	8.997965558	7.72821777	9.280162086	7.797606736	10.33311754	8.642286892	10.67946263	9.036823237
hsa_circ_0005838	6.852002172	5.345957724	6.91485501	5.404097612	5.612965601	5.434666861	6.2389868	5.264182592
hsa_circ_0037207	6.226505662	6.064930686	5.955568975	6.116883136	6.394219101	6.3150313	5.95708535	6.258142515
hsa_circ_0007701	8.90734773	9.853009813	8.872874469	9.92910455	8.817787918	9.419409917	8.768720306	9.763751542
hsa_circ_0000665	6.907931673	6.358379775	7.062415618	6.195026409	7.326639817	6.482340686	7.440027788	6.58747145
hsa_circ_0008480	5.950024704	5.290323476	6.036315211	5.297392869	5.603826278	5.17765368	5.404720189	4.946488832
hsa_circ_0037353	7.090855394	7.382352051	7.002636877	7.327938513	7.467874173	7.565849576	7.426979022	7.880231186
hsa_circ_0037409	8.111684387	9.214982216	8.059617908	9.186032495	7.88840344	8.732537448	7.808442981	9.267527212
hsa_circ_0007275	6.37693448	6.407991405	6.489354071	6.477171683	6.896211074	6.709848322	6.696504283	6.7254674
hsa_circ_0037511	9.012667978	9.225475919	9.18072914	9.299418297	7.887013665	8.498943308	7.920234501	7.997182119
hsa_circ_0037516	5.836873769	5.794184325	5.824048834	5.776462597	5.8877006	5.995876102	5.872632769	5.492549954
hsa_circ_0005466	7.147038741	6.88332499	7.075808316	6.793431859	8.318480282	7.472185159	8.100704861	7.76264912
hsa_circ_0007763	8.886334742	8.636237485	8.871617215	8.568018273	7.338791945	7.270762127	7.277907636	7.275961099
hsa_circ_0007637	5.954081773	5.327596791	5.943887912	5.247620026	6.342972614	5.152166236	6.14536764	5.331026654
hsa_circ_0005692	9.446367483	9.33712965	9.531488281	9.381069651	10.49698891	10.10869535	10.05574857	9.603854747
hsa_circ_0007788	6.53997641	6.661967745	6.651365567	6.682315693	7.48350911	7.037168775	7.400952826	7.140230861
hsa_circ_0007146	9.067650854	9.707231089	8.942266814	9.654515183	8.984788485	9.771699344	8.972744706	9.573370655
hsa_circ_0000669	8.464847546	9.277698978	8.542918091	9.259789387	8.990989945	9.803753714	8.871739807	9.592327734
hsa_circ_0004344	5.678613205	5.786767124	5.820239686	5.771690266	5.267012921	5.792819424	5.224538597	5.144093651
hsa_circ_0006836	5.62045722	5.472623086	5.523575784	5.457391992	5.098251784	5.156991479	5.127026319	5.09126498
hsa_circ_0037857	6.222591952	6.333382167	6.239598596	6.720260589	5.758299401	6.217044906	5.777225557	5.88714042
hsa_circ_0037858	9.1241137	10.26403884	9.13595668	10.15738215	8.324192875	9.358809263	8.29091334	9.046693736
hsa_circ_0037866	5.837819457	6.337067349	5.794264567	6.439309252	5.264981863	6.153750217	5.235211602	5.596087211
hsa_circ_0005394	11.97973434	12.13479684	11.98708689	12.07244239	11.42898047	12.20490474	11.87596864	11.8686159
hsa_circ_0000673	13.26970904	10.99282585	13.27921607	11.05263544	11.07123905	11.37559805	11.07842906	10.04256294
hsa_circ_0006979	7.147765844	7.51052727	7.041377621	7.568821974	7.18557928	7.759479848	7.344041683	7.456488379
hsa_circ_0037969	9.67900717	10.19395137	9.620182226	10.26927428	9.179926284	10.33129257	9.33375697	10.13289194
hsa_circ_0005627	6.413729482	7.462580722	6.369762353	7.564435419	5.487657908	6.96568699	5.301228595	6.364081804
hsa_circ_0009065	7.112373219	7.094859563	7.133956015	7.109559594	6.053168192	6.772614618	5.72399892	6.586876265
hsa_circ_0000676	5.929855538	6.234947388	5.782811942	6.120080263	5.661085	6.125044838	5.375500518	6.10596766
hsa_circ_0038082	7.991908158	8.87751516	7.916994063	8.81608311	8.541858723	9.126598217	8.490616981	9.322804095
hsa_circ_0038090	5.771081087	6.175517088	5.842376322	6.120100078	6.295931945	6.473153141	6.032842411	6.506208365
hsa_circ_0002078	8.481473046	8.409816488	8.570790223	8.34503373	9.859857081	9.335551566	9.754540769	9.280598009
hsa_circ_0038095	9.816438182	10.01087667	9.804545819	10.04801835	10.83629747	10.99020401	10.78214688	11.00962938
hsa_circ_0038111	10.43457571	10.68966456	10.5045647	10.68464059	10.99431523	11.19261826	10.87290155	11.2235311
hsa_circ_0008120	6.610879052	6.617427564	6.720422551	6.49396737	7.154330856	6.87103864	7.019680501	6.794988567
hsa_circ_0008255	10.12117573	10.51053368	10.29712189	10.4698197	11.12936458	11.47572372	11.00593042	11.75080807
hsa_circ_0038138	7.686204458	6.543023911	7.722827346	6.645493912	5.542176559	5.322302939	5.334845347	5.485612383
hsa_circ_0000679	9.300726744	8.6007195	9.305569819	8.714856808	9.059801126	8.182739846	8.853813495	8.788986666
hsa_circ_0006735	10.02152652	9.019767698	10.01647795	9.015682595	12.2552467	10.9228727	12.282138	10.6492088
hsa_circ_0006976	6.844751446	6.668826952	6.780940535	6.607635286	7.203030095	6.882531821	7.115039895	7.081687969
hsa_circ_0006434	6.555161828	5.812864991	6.674137154	5.736263882	5.968412806	5.343800082	5.773037261	5.405798449
hsa_circ_0038306	6.514882387	6.903761328	6.598197675	6.885784765	6.740106323	6.973697949	6.678886144	7.230866977
hsa_circ_0038314	5.891728287	6.319572864	5.741698094	6.323006834	5.953569182	6.40986792	5.792460937	6.575650951
hsa_circ_0008616	9.883568612	8.894532827	10.0031128	8.88215103	8.967321329	9.05508246	9.007945185	8.283571713
hsa_circ_0005835	7.84705173	7.155248431	7.878650177	7.06098833	7.84803206	7.494477592	7.885377271	7.27612198
hsa_circ_0004683	5.831473128	5.812637217	5.943124254	5.888115905	5.944657189	6.053801834	5.637235138	5.738880485
hsa_circ_0006797	6.681593259	6.647569522	6.708646922	6.762810238	6.327249598	6.417382586	6.460809413	6.607700372
hsa_circ_0005699	13.15841648	10.16956378	13.32505515	10.17006886	11.3072063	10.20446677	11.32517844	9.211220379
hsa_circ_0038348	6.207489931	5.522229664	6.131323841	5.555465962	6.123680149	5.720125589	6.145165011	5.579306563
hsa_circ_0038349	6.760353441	6.359207182	6.758802195	6.427595905	6.742495966	6.711251859	6.445192482	6.411813724
hsa_circ_0003645	13.89111678	10.54419743	13.88654076	10.58536539	11.87205136	10.81172728	12.06289218	9.625685642
hsa_circ_0038366	7.323191558	8.060690409	7.303528569	8.106743547	6.943754701	7.889126002	6.888566749	7.895020792
hsa_circ_0002696	12.73382448	13.39436773	12.66702063	13.42192373	11.72340451	12.05467397	11.7182923	11.88075581
hsa_circ_0038487	8.11614594	8.710069682	8.136594553	8.687516517	8.536293136	9.051729691	8.578250241	9.195606966
hsa_circ_0008284	7.666575835	7.014070251	7.655329826	6.908128661	8.119902579	7.685581181	7.993645471	7.533714712
hsa_circ_0038508	6.454923953	6.852308078	6.429709287	6.823982193	6.909349423	7.143935828	6.605362068	7.311288384
hsa_circ_0038608	10.30084632	10.5607074	10.34930763	10.52271861	9.07022056	8.688738431	9.049244341	9.041001012
hsa_circ_0038610	6.479456268	6.031643084	6.319108893	6.05472917	6.096765895	6.227895971	6.218628536	6.253305417
hsa_circ_0008867	8.335265877	8.853037482	8.349997959	8.827971321	7.09931136	7.647676265	6.788611687	7.333056199
hsa_circ_0000681	8.102265381	8.961874912	8.13879522	9.053236877	8.808495069	9.357936835	9.269425699	9.679833779
hsa_circ_0038645	5.459333731	5.852894935	5.670508806	5.84882078	6.844711412	5.907743158	6.603340483	6.523224377
hsa_circ_0038646	7.208536335	7.735360537	7.183897544	7.715151076	8.100474875	7.897850029	8.063215899	7.997179967
hsa_circ_0000682	8.319114319	8.411219834	8.348047411	8.481252408	8.729907944	9.09676449	8.699788282	8.808644693
hsa_circ_0038648	7.028110231	6.648813965	7.001729424	6.598360083	7.432026829	7.292542791	7.302363824	6.673368026
hsa_circ_0038649	6.435320106	6.30542786	6.521537464	6.29828453	7.24570339	6.939092727	7.099198446	6.682694991
hsa_circ_0038673	5.881843961	6.288757871	5.712780671	6.365861052	5.562626219	6.308170317	5.630608989	5.899242484
hsa_circ_0004260	6.172748068	6.699136349	6.237821976	6.688914373	6.173958594	6.810576368	6.091663774	6.909994182
hsa_circ_0038687	6.546784725	5.193510771	6.538056663	5.326874772	5.326952641	5.351890685	5.589371609	5.049462722
hsa_circ_0038702	7.37362559	7.759436507	7.354270055	7.750519564	7.803973313	7.911971023	7.658550983	7.949301262
hsa_circ_0038718	12.13680913	10.41599846	12.14466421	10.42816284	12.0735523	11.25300668	12.11258977	11.20899503
hsa_circ_0038728	6.259119409	5.845852662	6.350609025	5.828290073	6.783438572	6.187234029	6.832003096	6.618184768
hsa_circ_0008052	7.983705411	8.648852342	7.938707444	8.625759721	8.243593974	9.32159147	8.335466357	9.059152318
hsa_circ_0038773	7.230618686	6.549926903	7.396448303	6.626201542	7.676881084	6.987633951	7.493060821	7.398065459
hsa_circ_0038799	5.844044243	6.318561235	5.698710241	6.224630403	5.772691094	6.392078079	6.039655122	6.39913672
hsa_circ_0008223	10.16972712	9.585574557	10.19810737	9.554107549	10.31825246	10.01604506	10.29545733	9.881106755
hsa_circ_0038821	7.550164671	7.209612032	7.575479159	7.234731163	7.92164982	7.753995592	8.014395295	7.635983445
hsa_circ_0038844	8.571096943	8.952945991	8.572182756	8.929687149	8.517030444	8.955632493	8.487659691	8.985090283
hsa_circ_0038872	7.930629114	8.748567282	7.882859756	8.769032452	7.516009253	8.597447023	7.516124132	8.43467817
hsa_circ_0038885	6.353018179	7.242228649	6.267172065	7.170610272	5.459637669	6.269578603	5.062688742	5.945055065
hsa_circ_0038899	5.650197686	5.842756456	5.830326801	5.854635405	5.906330986	5.798058976	5.774884794	5.781560678
hsa_circ_0038929	6.485645828	7.001326432	6.386739468	6.964317618	6.78237182	7.401290771	6.948168488	7.30907278
hsa_circ_0000688	7.31242137	6.090721543	7.159348278	6.07287186	7.54172308	6.442629926	7.303833413	6.619417761
hsa_circ_0006847	9.791373292	9.606226298	9.743879563	9.617025322	9.521554341	9.820996829	9.638688976	10.12809768
hsa_circ_0039053	11.49729933	11.66730326	11.60759378	11.71877132	12.43275581	12.44937885	12.39062286	12.05457812
hsa_circ_0006127	7.224151581	6.322480599	7.188932279	6.269757931	7.001377674	6.457260179	6.980661781	6.131089773
hsa_circ_0039216	6.706184223	7.539840557	6.72082306	7.548456286	6.695227317	7.709850781	6.985919082	7.180112467
hsa_circ_0003520	9.136281257	8.704086868	9.275363355	8.721509763	8.386908906	7.830730276	8.464282456	7.705801124
hsa_circ_0008558	9.894843053	6.000279478	9.749166858	5.980986471	9.728771958	6.065557658	9.844168451	5.785366559
hsa_circ_0005813	7.990809952	8.052431744	7.889236041	8.024898541	7.804016705	7.849034377	7.6674615	8.216051049
hsa_circ_0000699	8.233165615	8.16883909	8.328345625	8.310812168	8.067098625	7.516022327	7.997326092	7.759807588
hsa_circ_0039346	6.679604213	6.529731613	6.650552656	6.502548806	7.14982877	6.478280181	7.41618706	6.298637093
hsa_circ_0005941	6.977261426	6.978001121	6.862508777	7.008452303	6.763175223	6.578652255	6.803710421	6.831175322
hsa_circ_0039522	5.611331169	5.9674459	5.692052689	5.784970853	5.499753428	5.76178568	5.444745749	5.671948474
hsa_circ_0039557	11.27134627	9.951418951	11.340069	9.913653375	12.45882517	11.48043614	12.44466795	11.29342321
hsa_circ_0008716	6.532921181	6.573808737	6.601464703	6.579509049	6.636308836	6.894440019	6.827747227	6.960461842
hsa_circ_0000707	5.955968173	6.306972214	6.059813571	6.25554563	6.190264001	6.160229801	5.982563025	6.47606371
hsa_circ_0039787	6.695280052	5.470137282	6.805267668	5.328583937	8.444222585	6.402362647	8.459141731	6.5787105
hsa_circ_0039844	6.130835533	5.681687929	6.284910292	5.727461244	6.987592098	5.972799239	6.771946241	5.864544019
hsa_circ_0039847	6.533367512	6.491570961	6.424786203	6.494353947	6.502540218	6.828464407	6.274604819	6.870717895
hsa_circ_0039857	6.877808071	7.173237008	6.913315592	7.210298379	6.584196108	7.289317864	6.557336805	7.199355328
hsa_circ_0039914	7.240927618	6.942264577	7.251911566	6.951274921	7.383891185	7.07847147	7.267128078	7.108171419
hsa_circ_0005615	6.852332514	6.484958835	6.779381936	6.486610119	7.618876025	6.902537145	7.637288997	6.757259741
hsa_circ_0000711	6.473125572	6.19849274	6.539163604	6.219877387	7.553398132	6.638311952	7.567663045	6.765161977
hsa_circ_0039929	5.65085821	5.736822199	5.781085219	5.718733794	6.845257039	6.212870544	6.929159711	6.385446001
hsa_circ_0039930	6.354958539	6.481332107	6.110218072	6.560185079	7.036215959	7.140150654	6.980064399	7.154058899
hsa_circ_0039943	9.514868683	10.20834879	9.564081908	10.20119893	8.222473523	7.815846019	7.878146941	8.351204436
hsa_circ_0005623	8.969389855	9.053595002	8.949784647	9.161043649	7.451018479	8.108963264	7.215364416	7.564481459
hsa_circ_0007669	7.47326205	7.852496455	7.548551954	7.884484318	6.844593268	7.787391823	6.574162354	7.466644392
hsa_circ_0003220	8.496773325	8.122808698	8.456412357	8.098822403	8.127503192	8.581273503	7.967688705	7.933341267
hsa_circ_0008700	6.995450873	7.080970595	7.080301453	7.082602856	6.952152816	7.178027914	6.690905828	7.249559171
hsa_circ_0040016	5.749628075	6.187652127	5.779034539	6.291380865	5.830078877	6.498424424	5.883292738	6.390457683
hsa_circ_0007018	11.21109731	8.116530975	11.07455365	8.12453069	11.81521544	8.681947598	11.80862605	9.062957088
hsa_circ_0005733	6.311129814	6.615578993	6.355785838	6.646491516	5.901355355	6.621956911	6.12494145	6.051810682
hsa_circ_0040039	6.428115687	10.05314692	6.410877122	10.06708188	5.861261373	8.834444148	5.54719158	7.442375034
hsa_circ_0004354	8.900824739	11.64793473	8.741786135	11.64655731	8.711577708	10.94744675	8.602592	10.58068922
hsa_circ_0006845	5.651121284	5.883558032	5.473043918	5.893344523	5.702029222	5.817075466	5.456547854	6.024737891
hsa_circ_0040147	5.484783874	5.733931464	5.797912365	5.683308872	5.586706347	5.895707781	5.886574811	5.64425139
hsa_circ_0040148	8.292793112	7.575886681	8.200785362	7.580061923	8.433022865	7.760587917	8.175222525	8.146161311
hsa_circ_0040185	7.586468455	7.741851571	7.58319386	7.750703653	6.390278423	6.813525967	6.074785948	6.538372273
hsa_circ_0003438	6.780829806	6.715033617	6.920961641	6.699779154	5.185290713	5.318324795	5.436987297	5.301282421
hsa_circ_0000714	13.40708894	13.45152206	13.27739442	13.40971794	11.51218993	11.79769879	11.45986949	11.48284923
hsa_circ_0002599	6.358122927	6.532679497	6.450697631	6.585032768	6.745584976	6.729225358	6.377987501	6.828563077
hsa_circ_0003048	7.004488328	7.207488982	7.021978481	7.168374958	7.728916545	7.800877154	7.715964873	8.024642678
hsa_circ_0040356	6.125213888	5.768909658	5.986686129	5.798029468	5.992476511	5.829868038	6.249881053	6.00069338
hsa_circ_0000715	8.294467238	8.581355873	8.228958711	8.526556155	7.547320972	7.647699573	7.445821092	7.772660076
hsa_circ_0040370	5.801357877	5.791989498	5.608864313	5.81797543	6.167824462	6.14511552	6.019552756	6.599575898
hsa_circ_0007770	9.763972744	9.634142006	9.680433463	9.642168902	10.19165152	10.20858801	10.32205144	10.22853228
hsa_circ_0003568	6.998760674	7.749451976	7.070962198	7.707418184	8.541075153	7.431199346	8.227415076	7.956984847
hsa_circ_0005016	5.631627044	5.509088184	5.605935836	5.456807441	5.649720433	5.678561109	5.666486447	5.691223222
hsa_circ_0040414	6.430465905	6.320816746	6.494802269	6.344812702	5.714351712	5.656893606	5.853036506	5.613032705
hsa_circ_0004315	10.7120735	7.755253957	10.751954	7.747977759	9.903775496	8.102164214	9.861042177	7.504611245
hsa_circ_0040481	9.503816912	7.577134708	9.313012867	7.670033167	8.760664069	7.991519879	8.73413018	7.433023389
hsa_circ_0004519	11.45988926	9.820847503	11.39734069	9.83849935	7.090096775	9.189310918	7.726522275	7.982080232
hsa_circ_0040507	8.324887517	8.997281917	8.291063076	8.904118212	8.899304436	9.505709307	8.694401106	9.785529948
hsa_circ_0040533	6.948033422	7.689304685	7.232481725	7.736658	6.401386368	7.018443255	6.179183616	6.848175952
hsa_circ_0040534	9.322462411	10.11795706	9.307410375	10.10448111	8.357113436	8.950907642	8.316104141	9.252098787
hsa_circ_0040573	9.57437692	9.711551984	9.551508498	9.748706301	8.898505102	9.175656342	8.870924211	9.563323824
hsa_circ_0040625	6.269473433	6.576071431	6.188292222	6.466409789	6.086678625	6.57919858	6.219251734	6.433026025
hsa_circ_0000720	5.706898074	6.438877249	5.646485232	6.452193787	5.557375669	6.06941195	5.746491959	6.102741605
hsa_circ_0000721	9.12227254	9.559646614	9.20845522	9.537318917	10.11926304	10.20569021	10.19216789	10.14433616
hsa_circ_0003026	7.372865216	7.685819952	7.365220693	7.712552401	7.680441255	8.185152004	7.666721415	8.042272656
hsa_circ_0040705	6.008029176	6.04312157	5.83516636	6.141428241	5.547393332	5.900343291	5.537226488	5.923472108
hsa_circ_0005687	8.527241577	7.390801309	8.598534917	7.446661444	8.974340135	8.018694521	8.896110768	8.120333553
hsa_circ_0040719	6.570543565	7.02746256	6.533255835	7.064024244	6.672667429	7.360251056	6.807682172	7.064012007
hsa_circ_0007361	10.56257657	11.20041761	10.55191048	11.17897993	11.32233343	12.21990192	11.24859845	12.44326234
hsa_circ_0040777	7.126142246	6.109813162	7.203031916	6.118625054	6.144710959	6.079693493	6.237939699	5.839613395
hsa_circ_0040784	6.441905768	5.742189941	6.470416952	5.765663164	7.266013622	6.214380079	7.241836637	5.996356209
hsa_circ_0040809	7.086641709	6.739906649	7.191713709	6.710455221	7.579805163	7.428559009	7.705334802	7.368422743
hsa_circ_0000725	7.998422176	8.119601365	7.941384639	8.131202595	8.416464211	8.681615527	8.392878889	8.568358124
hsa_circ_0003098	7.847472032	6.783936661	7.825109532	6.75843204	7.786490722	6.865571631	7.689596731	6.613021996
hsa_circ_0040823	6.783111165	6.418596641	6.812546666	6.395058253	7.204819114	6.544545754	7.229532344	6.444249115
hsa_circ_0040827	9.370553091	8.886405014	9.514903121	8.881451478	10.93963658	10.59757581	10.83931904	10.48190899
hsa_circ_0006958	10.06338647	10.39816069	9.993347698	10.33042343	9.67001925	9.332872987	9.668218819	9.535022043
hsa_circ_0040921	11.82441252	11.44401992	12.00412847	11.41517534	13.46703559	13.74186497	13.44081996	13.69645509
hsa_circ_0040932	7.015414641	6.70688879	6.914595506	6.711396883	7.659341721	7.22967592	7.869568312	7.569585993
hsa_circ_0040987	7.531708081	7.734668951	7.527221907	7.777556022	8.048916891	8.255709941	8.462334945	8.221724397
hsa_circ_0040994	7.414177743	8.013576141	7.427630638	8.049228443	7.860017959	8.311699117	7.805520022	8.437329734
hsa_circ_0041017	6.217212218	6.194219782	6.324094226	6.191023117	5.985568785	6.627655207	6.430857362	6.430261194
hsa_circ_0041019	5.694912802	6.646441005	5.519978171	6.713249341	6.286140711	6.68963559	6.296812343	7.13938912
hsa_circ_0041050	6.828150554	5.649033242	6.812884422	5.681033144	7.267220538	5.921233266	7.200729392	6.381520926
hsa_circ_0003421	7.180726979	7.744083986	7.058379991	7.707704835	7.140130794	7.737647407	7.156329554	7.686250765
hsa_circ_0006661	5.631774233	5.632175397	5.989695059	5.64433302	6.161272117	5.922240938	5.966880463	5.973163687
hsa_circ_0002631	7.344768075	7.503033653	7.278035151	7.335951388	7.55680422	7.606309168	7.644355346	7.600127067
hsa_circ_0007027	6.847516603	6.434652268	6.62124913	6.524564531	7.195524594	7.097025502	7.194488573	7.226440363
hsa_circ_0041098	6.676514245	6.732730616	6.638080073	6.674298808	6.705530992	7.032405793	6.662115154	7.036525288
hsa_circ_0041103	11.57175214	7.65669554	11.7324522	7.731278253	11.92734127	7.369627841	12.10046472	6.906435704
hsa_circ_0041148	6.499410046	5.759818775	6.548603061	5.818374223	6.817446539	5.853046592	6.793580245	6.123305949
hsa_circ_0041150	11.04160925	9.772681899	11.05996177	9.698721423	12.44033021	11.68702574	12.42787814	11.5691395
hsa_circ_0041151	9.583261459	5.857582532	9.65703187	5.933410338	9.527699429	6.042255721	9.59703466	5.89488882
hsa_circ_0041154	6.381779746	5.550965116	6.330971188	5.539780006	6.497376681	5.7019734	6.581509108	5.69708332
hsa_circ_0005351	6.188369787	6.461808145	6.274818831	6.438239159	6.747966713	6.479854181	6.729248985	6.64024637
hsa_circ_0006105	6.36042975	6.44306327	6.422988173	6.417410998	6.054401046	6.292120563	5.894623839	6.182441333
hsa_circ_0007643	7.399539622	6.53263442	7.258427159	6.518612596	7.223238174	6.349330324	7.242143523	6.509601462
hsa_circ_0041193	7.042383675	7.236702293	7.01096045	7.242960033	6.054427197	6.524200635	6.083380251	6.085617354
hsa_circ_0041195	6.544694705	6.170035717	6.580975231	6.25991724	7.046588927	6.190945643	6.867218299	6.344034856
hsa_circ_0041213	5.967338785	6.093428489	5.777849462	6.081553699	6.758343657	7.489683759	6.833707491	7.434130014
hsa_circ_0002637	7.069965095	6.778072312	7.142070939	6.782719416	7.275131009	6.972381506	7.2788727	7.079081774
hsa_circ_0041252	9.106611828	9.898378728	9.274738571	9.965023484	9.460677907	9.324019827	9.430418052	10.53244865
hsa_circ_0000732	5.757593649	5.827128316	5.695805322	5.841125726	5.297060486	5.816249453	5.798407972	5.686490453
hsa_circ_0041382	12.34495368	12.90560386	12.26336876	13.01714694	11.44162118	11.47609865	11.38057343	11.67911976
hsa_circ_0008605	6.003488076	6.049775832	5.793850782	6.077144527	6.552888691	6.449825357	6.705364274	6.990792607
hsa_circ_0041392	12.47284223	12.22113212	12.4375494	12.23552113	11.30543646	11.64979646	11.2349541	11.07148236
hsa_circ_0041481	8.246982347	8.902906133	8.215006222	8.937797942	8.442884237	9.233845778	8.512269771	9.17472644
hsa_circ_0005479	12.86269273	13.75907236	12.97173738	13.80215006	13.10476454	14.12771548	13.04395212	14.35138187
hsa_circ_0041506	7.108769465	7.053583512	7.192312715	7.152385455	7.519462856	7.365191938	7.524794581	7.414466053
hsa_circ_0041517	8.931180983	10.25106277	9.135978163	10.28844088	9.29861831	10.7240766	9.300637389	10.47949357
hsa_circ_0005651	7.613914667	7.851565579	7.597231102	7.813375307	6.510159684	6.685769974	6.428300535	6.770022546
hsa_circ_0041551	6.634215837	5.745759663	6.750293507	5.720402552	6.215407992	5.968862906	6.043028947	5.828910956
hsa_circ_0003239	10.79399222	11.00400529	10.79388026	11.03704605	9.935078523	9.389558793	9.69057995	9.751510238
hsa_circ_0041555	12.1869568	12.92478845	12.38400029	13.01237605	11.926189	11.82423969	11.83483419	12.05097716
hsa_circ_0041670	5.666622558	5.71215479	5.772795824	5.656841894	5.39166967	5.892090145	5.472969598	5.870283558
hsa_circ_0041700	7.137485726	6.393897482	7.216924396	6.326730726	7.614162821	6.991002718	7.643530771	7.20775607
hsa_circ_0000739	6.866482324	6.61583565	7.056450019	6.546668481	7.258408157	6.91064726	7.372133239	7.221464063
hsa_circ_0000740	9.344793225	7.770943815	9.37873065	7.706472861	9.303103758	8.174404144	9.411536347	7.637561982
hsa_circ_0004376	6.285483062	6.143064336	6.332759953	6.19253834	6.706475858	6.146971094	6.487585835	6.046147254
hsa_circ_0041732	14.97701625	11.95008466	15.03068766	11.88878333	14.01826396	12.73679482	14.04006213	11.73702969
hsa_circ_0041811	7.192726275	6.979190702	7.060560974	6.905261987	7.100990252	7.412063436	7.153688541	7.305831631
hsa_circ_0041821	12.19357616	11.92945976	12.08118292	11.91220417	12.36891402	12.17581841	12.34094091	12.42515344
hsa_circ_0007066	7.414161987	7.761830314	7.44456398	7.83786687	6.428421778	6.618176255	6.583467142	6.798803402
hsa_circ_0041829	11.56065765	10.29948432	11.62010992	10.30628377	11.9793032	11.53096223	12.05544646	11.17139836
hsa_circ_0041871	7.968483781	7.643229831	8.11201267	7.633260295	7.465723051	6.575537945	7.513147029	7.110407627
hsa_circ_0041915	5.627749354	5.826462446	5.583114419	5.826954994	5.92099909	6.024962558	5.671790683	6.031814953
hsa_circ_0008310	9.834266446	10.0759725	9.81113951	10.12289868	10.72419846	11.17529986	10.53573718	11.30340775
hsa_circ_0041992	11.14791726	11.09919791	11.18442208	11.14603169	11.35575629	12.27876951	11.29464902	12.17500528
hsa_circ_0005869	6.470439384	7.012188823	6.336359419	6.998342799	5.624968803	5.993389239	5.981242038	5.981560458
hsa_circ_0042072	5.49188148	5.935840546	5.528430402	5.930735058	5.672366439	6.355662488	5.422283027	6.333743547
hsa_circ_0005471	6.149722818	6.574913276	6.259469978	6.598816655	5.544247805	6.187908811	5.656158347	6.1573993
hsa_circ_0042196	6.823186929	7.181247704	6.906945122	7.220118654	7.505475589	8.518161557	7.339407186	8.411184545
hsa_circ_0006600	7.543668247	6.868961916	7.544583328	6.85008216	7.080513439	6.337271465	6.980112406	6.958584223
hsa_circ_0002896	6.139161256	6.455241857	6.104393663	6.49077337	6.338052659	6.82195259	6.219028546	6.687493125
hsa_circ_0006256	5.642405612	5.598068698	5.701307698	5.5494919	5.299725131	5.576605669	5.254756197	5.500584139
hsa_circ_0042415	7.637308496	7.022597319	7.607740368	7.076286581	7.141085695	7.214841777	7.626712059	7.114678766
hsa_circ_0000745	6.019239892	6.224708013	6.035735317	6.16723657	6.096056089	6.392487538	6.023005433	6.606417821
hsa_circ_0042435	7.344155694	7.796318567	7.32905866	7.802319045	7.75491289	8.421199677	7.745752708	8.199228817
hsa_circ_0042438	6.437685577	6.791183972	6.381603753	6.794667766	5.877862375	6.439975899	5.901184658	6.133283359
hsa_circ_0003505	9.807805507	10.93954102	9.698232887	10.88772433	9.85239079	11.17797953	9.82652818	10.82518261
hsa_circ_0042458	8.226367176	7.468429101	8.177132783	7.489733743	8.679186612	8.22132438	8.681045058	8.21490483
hsa_circ_0042459	6.025395494	5.718965769	5.957342728	5.876633945	5.408487784	5.663296301	5.622763276	5.318787222
hsa_circ_0042472	8.220461287	8.41570893	8.189951094	8.364412166	8.332789971	8.395007604	8.286617535	8.730230044
hsa_circ_0007716	5.792993824	6.538921792	5.789810223	6.588631252	5.962242026	6.394255484	6.031710925	6.37157357
hsa_circ_0005336	8.055735404	8.020280199	8.181147366	8.07094763	7.989566712	8.114273663	7.689848181	8.122722627
hsa_circ_0042498	7.847617743	8.803232688	7.815392765	8.716749263	7.79054439	8.66732404	7.716817105	8.721770055
hsa_circ_0003638	5.525040372	5.980715266	5.664139125	6.122967928	5.831538222	6.344218921	5.489563717	5.966898636
hsa_circ_0042521	7.541629539	7.632327266	7.414146654	7.900562732	8.331194149	8.073619697	8.08538518	8.8556652
hsa_circ_0006686	6.326436132	6.112169521	6.39714282	6.068069891	6.267605665	6.438496847	6.394727382	6.349045117
hsa_circ_0008542	6.856789581	6.568415525	6.534144751	6.599325472	6.364018971	6.680391113	6.342147315	6.478623822
hsa_circ_0007882	6.070890643	6.118360363	6.112440679	6.051707149	6.036446214	6.167232958	5.88197693	5.939109208
hsa_circ_0042817	5.699784448	6.166095277	5.65458189	6.461530114	5.80214981	5.650937181	5.159250183	5.7230782
hsa_circ_0042819	7.800890959	7.588277291	7.841695985	7.553805412	7.516035541	7.239470367	7.608596651	7.135391948
hsa_circ_0042823	7.64803951	6.693738482	7.789513883	6.716995355	7.637357622	7.216046272	7.797106646	6.897354439
hsa_circ_0000754	7.381371131	7.598374761	7.225416762	7.722588678	5.748577756	7.112588486	5.59880343	6.147188033
hsa_circ_0007085	5.763937405	5.655666634	5.904916836	5.631962638	6.223778901	5.665970832	5.595141419	5.752319473
hsa_circ_0042986	8.183183531	8.597468297	7.990075056	8.590408324	5.62448321	6.656467639	6.143429442	5.759181079
hsa_circ_0008604	6.053142952	5.885540863	6.035718669	5.817232176	6.533635541	6.077669319	6.55267754	6.045878202
hsa_circ_0043001	9.122151541	8.320117816	8.96835222	8.291721926	9.277951251	9.012950939	9.344644094	8.982554815
hsa_circ_0005397	13.80739825	10.19711519	13.7285658	10.14898359	13.03332205	11.20536826	12.99319413	10.66430502
hsa_circ_0043082	7.365487211	8.032615064	7.401222024	8.096761331	6.915004035	8.003507855	6.614319081	8.017845566
hsa_circ_0043138	6.165076462	6.212593425	6.362485667	6.252575344	6.329445339	6.59633283	6.072525298	6.088980976
hsa_circ_0003507	5.274223062	5.774683609	5.382239068	5.868559378	5.701413419	6.072206542	5.466928873	6.220504352
hsa_circ_0003930	9.181107594	9.179715719	9.243546945	9.21129442	8.09626931	7.790727207	7.908205767	7.926856733
hsa_circ_0043244	8.193832993	8.171569889	8.170301619	8.123873127	8.012908023	7.417364923	7.897660281	7.891091571
hsa_circ_0002404	10.90890472	11.3590323	10.95149798	11.34802146	10.51819743	10.55800888	10.48902315	10.75049676
hsa_circ_0043256	10.24488069	10.89049995	10.29217243	10.89065712	10.37810873	10.42660633	10.45573319	10.68439878
hsa_circ_0043278	11.98849101	13.69096389	12.00623094	13.74300153	11.22145921	13.21543938	11.2797305	12.98644581
hsa_circ_0043280	7.148126481	8.040174643	7.12027695	7.979315315	7.636161106	8.030266251	7.811736594	8.652316389
hsa_circ_0006220	9.845365555	11.06484165	9.835726525	11.00806026	8.570238117	9.94632853	8.671302498	9.509319927
hsa_circ_0043284	6.313480812	5.980968515	6.245696008	6.026497803	6.534838401	5.790734955	6.23635138	6.058531407
hsa_circ_0004457	8.413271744	6.617322784	8.360294954	6.671254764	8.150887222	6.963478249	8.298973497	6.679253146
hsa_circ_0043302	5.932175487	5.87870918	5.957041994	5.894826724	5.82665402	5.889963081	6.008798638	5.986511471
hsa_circ_0043428	5.744320834	5.32694812	5.79535907	5.422603313	5.883098631	5.739069683	5.90644236	5.715579916
hsa_circ_0043438	15.27687433	12.16608969	15.24051448	12.12230692	14.30980362	12.58940105	14.31537421	11.18382397
hsa_circ_0007990	9.378898724	8.821233655	9.507565739	8.974928124	8.173746605	8.127103772	8.229572783	7.759132749
hsa_circ_0007766	6.890231126	7.523409477	6.789583597	7.45439107	7.158195684	7.716076008	6.829794941	7.839991172
hsa_circ_0043497	6.823082072	7.168508264	6.794231606	7.18768464	7.02048841	7.651898285	7.284155093	7.511137296
hsa_circ_0043513	6.933929622	7.142581338	7.048125416	7.241816148	6.740542725	7.00444339	6.752635373	7.207982092
hsa_circ_0043691	7.306063776	7.341802517	7.546263709	7.367645587	7.13849665	7.634386806	7.460302306	7.417601334
hsa_circ_0003530	7.479367375	7.707506985	7.394934861	7.773380096	8.520311354	8.499508424	8.816932939	8.176548842
hsa_circ_0043785	8.748869359	8.441428907	8.727947456	8.370113505	7.123830848	6.621094048	6.83631413	6.912130234
hsa_circ_0043812	9.475248732	10.45322186	9.47738623	10.41424636	9.783935413	10.8578576	9.864865691	10.88799108
hsa_circ_0008179	6.401208118	6.579250317	6.47001902	6.513055426	6.749747709	6.643945965	6.391038097	6.663219534
hsa_circ_0007635	6.749899497	6.8736847	6.834337359	6.924684081	6.91123741	7.310525315	6.764217405	7.185267775
hsa_circ_0043921	6.86111446	7.22937575	6.918952844	7.223036081	7.123086002	7.476229403	7.159758997	7.742727152
hsa_circ_0043947	11.86619102	12.46733138	11.87060141	12.38584443	11.00521162	11.16139191	10.88296002	11.48452248
hsa_circ_0043949	7.307266735	7.508433423	7.269814595	7.407274993	7.007305946	7.643105066	6.897030706	7.699776538
hsa_circ_0003899	5.692537499	6.47668261	5.914001395	6.366865416	5.13237389	6.817317666	5.077586363	5.65123158
hsa_circ_0044013	6.421079443	6.913461497	6.31855296	6.911213123	6.79804351	7.246365043	6.325236841	7.31797899
hsa_circ_0044020	6.877571349	7.310224547	6.972383556	7.248783376	7.006848337	7.109256676	6.802649172	7.504334827
hsa_circ_0006255	5.87400976	5.710160749	5.813190418	5.731284361	5.74470132	6.040930401	5.678593064	5.950768684
hsa_circ_0007378	10.85403195	10.60700176	10.86760082	10.62918573	10.77826447	11.57187805	10.7224717	10.9611317
hsa_circ_0044158	8.555558661	9.296939539	8.730429075	9.347865712	9.353827547	10.08267314	9.269132213	10.16698304
hsa_circ_0044177	5.559139557	5.6948363	5.714029672	5.710917374	6.051016814	5.779269934	6.250597879	5.997431627
hsa_circ_0044185	7.798090686	7.830097724	7.72212632	7.794401758	6.607223808	7.25211091	6.372433044	7.070970954
hsa_circ_0004422	5.718096101	6.301649922	5.667575049	6.386692515	5.215192531	6.117030432	5.106524061	5.504241808
hsa_circ_0006669	6.423361522	6.432201632	6.285843346	6.316902445	5.094545209	5.308505404	5.163944087	5.059970099
hsa_circ_0005455	7.749642888	8.400742467	7.964209168	8.536236412	7.839333972	9.19359007	7.842737171	8.401064474
hsa_circ_0044195	6.638796931	6.025993432	6.659011096	6.185751195	5.840814915	6.007736249	6.156823355	5.546029104
hsa_circ_0044197	7.965501287	6.291952694	8.092434672	6.278136305	7.036042351	6.170262905	7.498999526	6.233379981
hsa_circ_0044226	7.375107376	7.707440723	7.01808935	7.794867285	7.274681063	8.108747416	7.427325161	8.407733393
hsa_circ_0044234	6.889767613	6.784667829	6.072215063	6.815619783	6.518953409	7.387606732	6.352109311	7.446280805
hsa_circ_0007591	6.069637976	6.131816916	6.106369163	6.164409263	6.289071985	6.16894505	6.347975409	6.264417946
hsa_circ_0002069	12.98864043	14.20059975	12.94537556	14.29182048	11.37735613	12.56196854	11.46812886	12.33446469
hsa_circ_0044396	7.906456857	8.029023067	8.092352468	8.067206615	8.731412461	8.394337361	8.904470431	8.787055332
hsa_circ_0003258	6.01856548	6.364383663	5.94979486	6.35894576	6.115088964	6.674781057	6.426367515	6.253949698
hsa_circ_0000782	6.477973429	6.544758869	6.564389392	6.507724609	5.782967606	5.532142307	5.649229177	6.0860677
hsa_circ_0044413	6.924569564	6.651596033	7.150672844	6.51715274	6.305680894	6.586168046	6.993007763	6.692309794
hsa_circ_0044436	7.492679164	8.695207835	7.484067004	8.827995765	7.093637643	8.487397015	7.118481157	8.403563373
hsa_circ_0044468	8.824909608	8.324081508	8.882490398	8.331526294	8.156373262	7.607406192	8.130204467	7.72722115
hsa_circ_0044556	9.922343072	9.562945207	9.999083423	9.551472362	11.31654175	11.31551661	11.18042701	11.01389759
hsa_circ_0044603	9.83721968	10.83179615	9.862649161	10.93285485	10.43408373	11.39602298	10.41588278	11.72296887
hsa_circ_0044638	6.514608884	7.243187757	6.493967308	7.24161008	6.799708188	7.376529701	6.746842139	7.632407952
hsa_circ_0044647	6.868273317	6.791760684	6.76020417	6.750940862	7.469390712	7.138297501	7.475852427	7.13616744
hsa_circ_0005652	6.595347346	6.695849158	6.483512194	6.614864728	6.633702076	6.790923999	6.423373381	6.580555178
hsa_circ_0044695	6.871706313	6.541851455	6.56449024	6.52234737	6.981511442	6.830615725	6.992942543	6.634783174
hsa_circ_0006508	6.904552932	7.501715229	6.981116259	7.482316327	7.080200565	7.420324553	6.935070573	7.309895641
hsa_circ_0005077	6.188506841	5.742386646	6.177362157	5.716347765	6.200762684	5.9950333	6.190718227	5.756157067
hsa_circ_0044875	5.751756376	6.124957222	5.789929063	6.103360975	6.596147544	6.039038368	6.590494316	6.292673043
hsa_circ_0004027	6.482723249	7.014338153	6.500271985	6.958613392	6.756669084	6.834206682	6.590774404	7.072991219
hsa_circ_0044907	7.831329407	8.412300035	7.924941827	8.457266885	7.94046345	8.492474266	7.978673251	8.677749516
hsa_circ_0044922	6.607457612	5.95963697	6.638291756	5.845700243	6.285703829	6.198021515	6.021387206	5.985430563
hsa_circ_0044927	7.73489894	7.082601316	7.702892183	7.057662163	7.336888543	7.136102026	7.244972862	6.768034978
hsa_circ_0044948	5.453033374	5.281700039	5.466009002	5.207743492	5.175378962	5.059484425	5.194588248	5.161001031
hsa_circ_0002598	6.557824981	5.637979389	6.427871301	5.633338345	6.917234496	5.914772261	6.647276672	6.056898191
hsa_circ_0004958	7.581935666	7.8443929	7.722761282	7.838731594	7.577051817	7.0330068	7.424079649	7.371978837
hsa_circ_0045006	12.56006008	10.13120481	12.45845911	10.14752816	12.69500497	11.19102974	12.64915562	11.54049814
hsa_circ_0045038	5.778640797	5.841770005	5.716861843	5.863803592	6.139544782	5.900778331	6.097425161	6.304015438
hsa_circ_0004273	8.905206722	9.730595484	8.689882946	9.715277865	9.797752665	10.44643465	9.652226916	10.94889286
hsa_circ_0007246	6.60718311	6.256240462	6.633986449	6.401644246	6.238420026	6.600149725	6.242336028	5.944083127
hsa_circ_0006250	6.104971196	6.48608791	5.96586926	6.499595781	6.08982615	6.670900757	5.911204323	6.686240623
hsa_circ_0045128	7.470770088	7.460653953	7.834850209	7.555530501	8.226626426	8.318596004	8.591524193	8.362937561
hsa_circ_0008438	7.216602555	7.01623455	7.275159572	6.987925958	8.297834358	7.58766923	8.319672322	7.715620443
hsa_circ_0004006	6.773165805	6.194917901	6.854331686	6.22011365	7.419483361	6.386609345	7.233439435	6.697645624
hsa_circ_0045190	6.904705858	7.187918363	6.873342568	7.157040478	7.176357291	7.130070902	7.204457333	7.331172772
hsa_circ_0045194	7.472377959	7.778130098	7.576443913	7.718729862	7.199416423	7.411543685	6.858900737	7.346872487
hsa_circ_0045202	5.876170592	6.070541745	5.840300037	6.121407298	5.721525762	5.874922602	5.707459796	5.881973186
hsa_circ_0045220	6.441226362	6.207814555	6.336022323	6.173653895	6.141462405	5.907743158	5.979226062	6.372944506
hsa_circ_0045306	5.820360324	6.473088731	5.816199721	6.578879998	6.491644261	6.725478745	6.100312905	6.93790012
hsa_circ_0004789	9.30488053	10.25336954	9.347815648	10.21656001	9.813871404	9.601383412	9.752746915	10.20258814
hsa_circ_0002056	7.824612639	7.106590771	7.971012039	7.075632265	8.440152925	7.807722195	8.48046055	7.805166973
hsa_circ_0045337	5.718019768	5.980625313	5.624617183	5.857815721	5.797932516	5.951165616	5.749816971	5.921946522
hsa_circ_0045372	5.887980288	6.113133104	5.936335582	6.111927542	5.964425802	6.361244785	5.787012983	6.137262099
hsa_circ_0007580	6.456888817	6.704322686	6.522822789	6.661316761	6.01738053	6.670089733	6.067508761	6.465295095
hsa_circ_0006736	6.198349249	5.801381527	6.239929052	5.894290138	5.782194169	5.936351274	5.567036324	5.899244472
hsa_circ_0045537	5.668696149	5.353178008	5.700201354	5.459970084	5.757119128	5.279211842	5.333783203	5.400180405
hsa_circ_0006942	8.840565074	7.998113486	8.790952218	8.019596452	6.93471506	6.839661644	6.717506971	7.0463225
hsa_circ_0045601	7.484043269	8.352389213	7.539605595	8.294558549	7.034719022	7.879808632	7.260638055	7.758122779
hsa_circ_0045602	7.505242554	7.161227844	7.395098851	7.165517796	8.078656829	7.490952581	7.852375121	7.660779452
hsa_circ_0045606	5.53977499	5.721438218	5.387780535	5.685782488	5.516927375	5.654612703	5.923695176	5.589162795
hsa_circ_0003684	7.081618156	7.381932923	7.132673069	7.313049858	6.749463632	6.966537408	7.128771908	6.785142089
hsa_circ_0045714	8.136144564	7.841174255	8.186411654	7.894617746	7.971455012	8.803937028	7.902044975	8.225831981
hsa_circ_0045737	9.459423193	8.762411358	9.4446168	8.761213329	7.462175414	7.597193398	7.580100895	7.007025905
hsa_circ_0045758	6.613971447	7.569254695	6.625329477	7.536415642	7.692170999	8.188303489	7.690076007	8.219919237
hsa_circ_0045838	6.223091821	6.849222223	6.036970902	6.77897911	6.465285056	6.911696391	6.262841828	7.239013967
hsa_circ_0003646	5.635962626	6.417140383	5.66482545	6.427700118	5.534414763	6.524759227	5.539756934	6.579189033
hsa_circ_0045848	5.973196275	6.207987786	5.900778087	6.131748857	5.741177837	6.041407123	5.450665879	5.695970069
hsa_circ_0045862	10.44219958	10.98295275	10.42410068	10.95247177	11.00677788	11.41579445	11.01921092	10.74046909
hsa_circ_0045863	5.868298737	6.504613627	5.955214565	6.521220753	5.149606559	6.180224083	5.252179555	5.531904213
hsa_circ_0045888	6.364202948	6.251499622	6.139680782	6.235344825	6.688272134	6.49578308	6.713511687	6.93190906
hsa_circ_0045890	8.714546797	8.488400636	8.732923099	8.48748998	9.284813984	8.976688888	9.232118377	8.870539899
hsa_circ_0045897	6.474202636	6.555554247	6.383158536	6.526160822	6.560501906	6.598283009	6.426294704	6.975081428
hsa_circ_0045905	7.802567168	6.492859659	7.782313942	6.48971199	8.867815748	7.244863136	8.964303041	7.570920206
hsa_circ_0006640	7.556237199	7.927419781	7.574696452	7.942015763	7.127170014	7.397585975	6.922333498	7.541355159
hsa_circ_0045932	9.441253014	9.492571308	9.522511673	9.455226591	8.631653241	8.059140811	8.657235076	9.082205922
hsa_circ_0045933	6.166920945	6.583440937	6.245255461	6.542042701	6.664750951	6.858547251	6.349398332	6.821832909
hsa_circ_0008114	6.701593086	6.026286716	6.802750263	6.042352355	6.624632573	5.923142636	6.856013084	5.581589368
hsa_circ_0002504	5.929374599	5.742383944	6.085370784	5.753857596	6.130843129	5.708327365	5.923278013	5.246477258
hsa_circ_0000813	10.35561638	10.29996912	10.3340042	10.26550435	10.019057	9.829155718	9.524202243	10.04828907
hsa_circ_0046092	6.180172373	6.149233572	6.164828873	6.068229607	6.430378728	6.074678769	6.562550895	6.041759694
hsa_circ_0046123	10.528876	10.19019212	10.50332911	10.07487874	10.11712332	10.84593052	9.975295683	10.32608228
hsa_circ_0009101	8.482731602	8.18124459	8.466788397	8.179666297	8.002591763	8.62780738	7.965360055	8.217266608
hsa_circ_0002522	11.51729176	11.21624656	11.46345035	11.27158461	10.24649394	9.895044125	10.17172876	10.0231159
hsa_circ_0046188	6.35170518	8.223406078	6.296435447	8.204814203	4.93866771	6.214604965	5.247382564	6.210610839
hsa_circ_0046192	11.25784272	10.89155403	11.35080337	10.92955823	11.07072815	10.28676472	11.04525057	10.93164633
hsa_circ_0000814	6.273673848	6.686016359	6.115681873	6.641211815	6.180654045	6.544768309	5.948461565	6.613144565
hsa_circ_0006462	8.610454479	8.973717364	8.641156072	9.025339119	9.971047769	9.720849299	10.1661399	9.985633496
hsa_circ_0046215	5.572116955	5.744321695	5.525106131	5.755325227	5.389032072	5.848919636	5.481134333	6.147506812
hsa_circ_0046263	6.599956859	6.025872189	6.617515623	5.964174043	6.091490469	5.573059992	5.768003177	5.419442986
hsa_circ_0046290	6.939755174	8.684492174	6.981963733	8.715842453	6.791469044	7.759142238	6.864513017	7.624751005
hsa_circ_0046292	7.464433414	6.975315462	7.522002023	6.953439006	8.092074016	7.568271764	8.00501098	7.94307339
hsa_circ_0046377	5.750788743	5.532753932	5.65914595	5.65307376	5.596578981	5.760274369	5.712930329	5.928200771
hsa_circ_0046419	8.752784587	10.45960575	8.690446686	10.4759428	7.337454902	9.65386171	7.272743413	7.726733973
hsa_circ_0000816	6.209226513	6.524633314	6.343713435	6.583782683	6.758602142	6.761969281	6.849847044	6.466213874
hsa_circ_0000817	9.240901142	8.65517939	9.415408653	8.627550208	8.530090331	7.796420414	8.415549956	8.323023614
hsa_circ_0046430	6.087953971	6.089753447	6.089235951	6.091528178	6.721192493	6.092529854	6.582968761	5.968557209
hsa_circ_0046435	7.93580987	8.460055526	7.746093337	8.452351902	8.184708275	9.117733532	8.193408136	8.923284973
hsa_circ_0006413	7.174860895	7.893597653	7.205691053	7.861346994	6.389361255	7.070930412	6.248310875	6.990663645
hsa_circ_0004063	6.343066125	5.936313308	6.269581255	5.944117504	6.221219012	6.289971836	5.930957831	5.838356973
hsa_circ_0046449	6.074988674	6.213610752	6.213154942	6.164510893	5.66776416	5.93209033	5.483962211	5.602627045
hsa_circ_0005281	7.460626424	8.548477892	7.452218584	8.404868694	6.793600555	7.795860698	6.955468273	7.456571878
hsa_circ_0000818	6.012597542	5.963856711	6.036337824	5.937516682	6.254912438	6.187716177	6.122443292	6.241781088
hsa_circ_0046464	6.383875171	6.336710777	6.455289451	6.326228408	5.739318833	6.183957668	6.073066923	6.071953276
hsa_circ_0002225	6.935544591	6.840256835	6.96709049	6.85237605	6.30198781	6.468999123	6.394596788	6.447938779
hsa_circ_0046522	6.354036785	6.795296966	6.266496306	6.814765933	6.69219504	6.657070402	6.564536007	7.12584465
hsa_circ_0046523	7.090834398	6.196089759	7.090163055	6.121399025	9.288340427	7.270497073	9.134729629	7.46970245
hsa_circ_0046524	6.05408843	5.449849864	6.135928489	5.34858916	6.020034014	5.098249034	5.945958619	5.234719711
hsa_circ_0046525	6.165484807	6.205019992	6.373713826	6.260728235	6.433255468	6.492017032	6.64625335	6.270065207
hsa_circ_0046533	6.259164282	6.963416304	6.428758257	6.981350099	6.550730235	6.831991348	6.161848691	7.233744728
hsa_circ_0007781	6.48992922	6.462324649	6.47834688	6.511520002	6.348444822	6.52679349	6.146157778	6.33526673
hsa_circ_0046534	6.816665224	7.632685333	6.827325818	7.674261823	6.217420814	6.764335985	6.138965017	7.134529537
hsa_circ_0004382	7.297158649	8.168524845	7.316492137	8.146986794	6.171707029	7.031820592	5.941221433	7.174456485
hsa_circ_0046547	5.939122779	5.729805954	6.070125667	5.835923503	5.913185806	6.11973182	5.647822473	5.701169886
hsa_circ_0046555	7.338248351	7.120981941	7.666087398	7.229453766	8.109603734	7.769009804	8.296731895	7.766364546
hsa_circ_0046557	8.310480922	7.325521349	8.352894763	7.333506347	8.609500034	7.850449969	8.820024772	7.83159148
hsa_circ_0046562	6.15535263	6.179367732	6.216781144	6.175734574	5.761989782	5.519319778	5.569579202	5.834957837
hsa_circ_0046565	7.469001097	8.006311968	7.507238973	7.977250508	6.157881563	6.292896174	6.411344221	6.797006399
hsa_circ_0005245	8.431307983	8.906666355	8.615682703	8.952478753	6.959642944	7.016235901	6.780547423	7.291840411
hsa_circ_0046600	5.916046208	5.838740168	5.747774551	5.878274094	5.714923595	5.783967739	5.70291134	5.540622559
hsa_circ_0046656	5.655377823	5.651426265	5.922690408	5.60147487	5.70592354	5.187630484	5.6594515	5.094241955
hsa_circ_0046702	5.974429904	6.536655571	5.906020554	6.592042378	4.96300341	5.981719685	5.021518317	5.514679247
hsa_circ_0046760	6.830673875	7.181958805	6.701002285	7.167156055	6.736724793	7.200936982	6.995859248	7.257957428
hsa_circ_0000824	6.662448595	7.579210669	6.836091305	7.654563203	6.250446945	7.581905802	6.310784915	7.579561255
hsa_circ_0006114	9.835071626	9.703756749	9.770341785	9.703532171	9.66358405	9.849116358	9.646128147	9.745130326
hsa_circ_0007144	10.21228399	10.43440767	10.17912368	10.50177407	9.988538293	9.711412281	9.944712988	9.709204785
hsa_circ_0000825	6.608473029	4.990126132	6.613573782	4.89567578	7.930401795	5.196702773	7.895484201	4.859477185
hsa_circ_0000826	6.226017073	5.95127545	6.251729295	5.934517874	7.10028723	6.125742472	6.876837631	6.021813903
hsa_circ_0003865	6.564780348	6.184190165	6.63271428	6.16828163	6.944748367	6.378304128	6.765002596	6.344972515
hsa_circ_0046854	5.67534589	5.561966381	5.693762298	5.602512474	5.515259058	5.887637422	5.695114011	5.505337549
hsa_circ_0009022	8.737480783	7.185026901	8.791227361	7.111604008	9.648120697	7.546437748	9.450813965	7.824206606
hsa_circ_0046881	6.000584822	5.46053319	5.91494388	5.40914465	5.913515192	5.458495812	5.709059832	5.487307665
hsa_circ_0046882	9.147609131	9.41575615	9.070152438	9.498435191	9.048184688	9.746227137	9.065780583	9.493528841
hsa_circ_0006990	6.85835364	7.152005349	6.749414579	7.163404236	6.732883858	7.394141412	6.944479153	7.253907485
hsa_circ_0046909	7.389901224	8.037174961	7.428188477	8.029722532	7.543280403	8.363109023	7.505249208	8.122410443
hsa_circ_0046965	7.901584216	7.682770439	7.859022146	7.594690399	7.908209227	7.352722791	8.241852278	7.238362463
hsa_circ_0046968	5.700708005	5.430906177	5.784712415	5.569894574	5.617662855	5.377026852	5.568939752	5.596957086
hsa_circ_0046995	6.249961356	6.058377926	6.075157623	6.129248825	5.222109129	5.079668654	5.798667446	5.181045677
hsa_circ_0047003	6.915325254	7.580796889	6.960341757	7.536655038	5.688886011	6.530672655	5.99913418	5.738874203
hsa_circ_0047073	8.725933408	8.245393954	8.74911565	8.268817338	8.936339105	8.847422487	8.961779818	8.713048846
hsa_circ_0008190	7.060500168	7.629036297	7.001058967	7.571490867	6.587782754	6.982924164	6.31891509	7.217648407
hsa_circ_0000837	5.839818036	5.803014817	5.729121662	5.852634571	5.933887976	6.060491072	5.805305935	5.943511174
hsa_circ_0006015	8.061913215	7.234925363	8.19850382	7.316426797	9.174012975	8.109926867	9.373153925	8.156286618
hsa_circ_0047145	11.04430184	12.11965993	10.92997632	12.08202905	11.93065704	12.50538518	11.83019546	12.72448753
hsa_circ_0047151	11.39779091	13.09235891	11.37786334	13.07963211	10.5788239	12.5281284	10.53764299	12.9077024
hsa_circ_0047159	6.029103153	6.074613331	6.078159406	6.245366222	5.849720382	6.685614356	5.963711504	6.420123402
hsa_circ_0000839	6.865088316	5.883367474	6.790770685	5.804237825	7.62899029	6.178837575	7.561620524	5.944285504
hsa_circ_0047270	6.479765439	5.917184917	6.541680734	5.973986821	7.627826282	6.03899189	7.614119735	5.865853766
hsa_circ_0047285	7.53012611	7.595620459	7.570127704	7.608979424	7.723611328	7.70974773	7.787582347	7.752020942
hsa_circ_0047288	9.57817439	10.22122934	9.781046503	10.21456914	9.140520487	9.500579962	9.224631335	9.865413388
hsa_circ_0047303	9.598571754	8.9094872	9.616266933	8.865973452	8.612915565	7.884845314	8.497170707	7.925889545
hsa_circ_0007117	6.800331543	7.028426441	6.725624666	6.993118394	7.051836563	7.551480418	7.067741367	7.499838379
hsa_circ_0047318	4.963004654	5.552308017	5.210301127	5.556889893	5.560229685	5.896719906	5.363015643	6.094265161
hsa_circ_0047322	9.754670637	5.342170292	9.783953539	5.339874254	9.477947873	5.455599918	9.699236567	5.23304049
hsa_circ_0047378	8.769721434	9.910201513	8.634830625	9.893285951	7.681745834	8.961631794	7.636787196	9.136603783
hsa_circ_0005122	7.137601687	7.858854193	7.193801935	7.860507885	5.93122996	6.474994974	6.189454246	6.801213186
hsa_circ_0047382	8.135587239	9.135817752	7.891992297	9.122990656	8.441715197	9.082044185	8.413071033	9.452207745
hsa_circ_0047398	6.913887851	8.139159236	6.812389237	8.090165825	5.995374485	8.083889025	6.15773296	7.012073783
hsa_circ_0000842	6.053437329	5.365971137	6.026300677	5.371908805	6.865600074	5.507523157	6.779579729	5.875156381
hsa_circ_0007535	7.24706328	8.637865492	7.259633252	8.667484386	7.533490154	8.770946056	7.473915831	9.357030676
hsa_circ_0002560	7.999768679	7.210259342	7.798663733	7.064744828	7.807720617	7.516224187	7.873008014	7.300820822
hsa_circ_0007765	6.345321018	6.37816763	6.182454264	6.378788856	5.599924036	5.602258613	5.882762007	5.599774437
hsa_circ_0005711	7.738337667	8.378471345	7.873945797	8.387894384	6.482180736	6.748824214	6.342419026	6.594547841
hsa_circ_0047582	5.919430273	6.338823728	5.917817579	6.308345898	6.123680149	6.586951384	5.979125695	6.422111691
hsa_circ_0047585	10.19756205	12.96201517	10.17413976	12.91343588	9.945149562	11.96064353	9.990908567	11.79105581
hsa_circ_0003694	6.125066425	5.849617799	6.204199126	5.870995274	6.366179291	6.106224425	6.512895632	6.276870033
hsa_circ_0000847	5.923550801	5.448913278	5.858035076	5.433052031	6.406482562	5.804797182	6.225571353	5.888110242
hsa_circ_0008545	6.087170844	6.553482771	6.150130275	6.610828511	6.552637299	7.126668565	6.723676613	6.907127882
hsa_circ_0007006	10.48718032	11.36465041	10.43471701	11.38438162	11.19373734	12.11855916	11.18793053	12.41950052
hsa_circ_0047688	6.168803627	5.681827721	6.009185939	5.665195105	5.930909428	5.800064314	5.841589235	5.640488953
hsa_circ_0047700	5.958451662	6.264863002	5.948227783	6.245165026	5.978201645	6.341326877	5.826119885	6.236948926
hsa_circ_0007180	6.085083224	6.094367147	5.932093717	6.065076462	6.332198519	6.465232618	6.083127165	6.34758476
hsa_circ_0004223	7.13482672	7.107277752	7.036901478	7.145463076	6.420497022	7.221682835	6.211330962	6.548019559
hsa_circ_0047744	11.23241908	11.05558216	11.25139545	11.03340769	10.46500817	9.858936395	10.30416651	10.30036873
hsa_circ_0009038	5.984037794	5.864775215	5.834252247	5.730909388	5.981497742	5.992777264	6.007194702	6.042724053
hsa_circ_0047814	6.480248337	6.069455229	6.475178792	6.021742094	5.988813447	5.7494154	5.923314043	5.718484603
hsa_circ_0003423	5.685204847	5.878010353	5.879359567	5.869328073	6.379544272	6.221919249	6.319857622	6.128753938
hsa_circ_0047821	8.436397478	9.201912499	8.432008941	9.181791554	7.15629518	7.536800622	7.031629981	7.887598601
hsa_circ_0047841	7.535214007	8.861680723	7.583613769	8.965613308	8.138666408	9.120205674	8.121406514	9.470323356
hsa_circ_0007528	8.416834305	9.253443642	8.427243716	9.346800688	8.831208686	9.550318379	8.773650909	9.73278113
hsa_circ_0047880	7.549751295	7.215714424	7.529186112	7.176454294	7.876386576	7.465070372	7.91708102	7.852365144
hsa_circ_0000854	6.00456973	6.463960598	5.809049548	6.390134399	5.745947502	6.239765228	5.589757511	5.919015085
hsa_circ_0047958	12.11725104	13.3497676	12.1393599	13.33658475	11.42264745	12.07182076	11.49894212	11.82840703
hsa_circ_0007725	5.816821402	6.119969036	5.716525749	6.053304514	6.052293685	5.969536463	6.3594474	6.403055589
hsa_circ_0047979	5.590476475	5.859719161	5.80634669	5.845157524	5.360002517	5.825232976	5.531403623	5.49335682
hsa_circ_0048009	11.00519732	9.989303112	10.92108703	10.0209453	10.18451369	9.288783025	10.17476151	9.272550746
hsa_circ_0048025	10.72644894	10.29616362	10.91900907	10.33588278	12.15252731	12.841678	12.03504006	11.94725654
hsa_circ_0006209	6.91527627	6.106142608	6.814168668	6.179309676	8.566901909	6.849276825	8.579971492	6.682899599
hsa_circ_0048104	5.663120539	5.316846366	5.599368052	5.203862231	6.009632499	5.619512608	5.785474355	5.634704361
hsa_circ_0048122	8.305573011	8.73352574	8.416677583	8.842712007	8.728189073	9.277451783	8.623972106	9.008128079
hsa_circ_0048129	9.006756311	9.409424806	9.047777131	9.416830878	8.145597257	8.384212421	8.103082231	8.520011225
hsa_circ_0004003	7.564492	7.595682385	7.402061975	7.527486496	7.461408447	7.500901219	7.631604363	7.576342552
hsa_circ_0004891	5.614004815	6.620651936	5.85256851	6.766366207	5.338988158	5.872504929	5.803856278	5.541409786
hsa_circ_0004667	5.852679353	5.781628193	5.839657466	5.722772083	6.223339484	6.096272301	6.185476177	6.221067691
hsa_circ_0048171	6.55236908	5.942747136	6.476800795	5.906928466	6.246404201	6.131024562	6.181455164	5.640104306
hsa_circ_0048232	6.72758634	5.766592788	6.880000702	5.718907377	7.62271284	6.195548927	7.530412508	6.071410723
hsa_circ_0048234	7.67565225	7.93092591	7.733623093	7.968334487	7.926419926	8.027165035	7.700372754	7.675561735
hsa_circ_0048259	10.84673158	11.14380225	10.83525568	11.16079288	11.67962199	12.06347736	11.6551442	12.48530541
hsa_circ_0048430	6.525820391	6.179699499	6.560519365	6.244758555	6.794528747	5.832003624	6.624133224	5.876598796
hsa_circ_0048492	11.23657191	10.89602293	11.38012293	10.96391641	12.42483234	12.18078829	12.36111285	12.58695544
hsa_circ_0003745	9.587549278	9.990400628	9.530813041	9.982013733	10.03776777	10.33430796	9.945593447	10.57748079
hsa_circ_0000871	9.779160833	9.302512864	9.77295505	9.332525196	10.91267484	10.69763162	10.93177974	10.61822127
hsa_circ_0007376	12.00388799	11.21965964	11.99242177	11.18903396	11.52094379	10.77189248	11.50291905	10.87291442
hsa_circ_0000876	7.063053516	6.89265212	6.982947296	6.897002731	6.596272575	6.744417245	6.282612599	6.494984918
hsa_circ_0048607	9.567384764	7.644645361	9.608850711	7.642436297	9.720891978	8.200546277	9.597571543	8.059174257
hsa_circ_0048682	5.621799117	5.932505374	5.540568244	5.844951712	5.743282697	6.161623176	5.910899919	5.937905588
hsa_circ_0006448	5.65046355	5.522420418	5.435981159	5.615046567	6.838970674	5.679079322	6.976709433	6.223062529
hsa_circ_0048683	6.735701935	6.720266741	6.837969839	6.720318556	7.655993052	6.961649375	7.792182322	6.974781715
hsa_circ_0048687	7.835354931	7.942369669	8.188544346	7.961058673	7.915116356	7.814512797	8.016791349	7.795607321
hsa_circ_0006461	8.186799811	6.994285156	8.278809578	7.047064093	8.352262387	7.220502189	8.299512419	7.629353496
hsa_circ_0004720	10.15140543	8.491858314	10.18421295	8.530599082	10.76486113	9.511309531	10.85999999	9.341776916
hsa_circ_0048695	6.111163948	5.554914753	6.181262607	5.52983	6.51579553	5.931971973	6.220812634	5.798617112
hsa_circ_0048704	6.906876125	6.306461563	6.706332746	6.226940737	6.795164316	6.329261336	6.92747797	6.741768456
hsa_circ_0048775	6.577168456	6.247542338	6.626720961	6.112798752	6.323706249	6.198434278	6.387720378	6.161045734
hsa_circ_0048807	6.67950968	6.595477434	6.719039664	6.508546255	7.002687584	6.985563724	7.000999058	7.02595882
hsa_circ_0048937	11.30892235	11.68722527	11.35446314	11.73844866	11.75883854	12.65734996	11.70853003	12.7774401
hsa_circ_0048956	10.59220043	11.46038832	10.53082158	11.44276351	11.57089197	12.61841484	11.57612391	12.66525001
hsa_circ_0000885	6.970354758	7.956049667	6.990572046	7.901851058	6.14498894	7.143365842	6.018623057	7.065619387
hsa_circ_0006382	7.733176193	6.985042997	7.707129559	6.904488239	7.828234779	7.422982037	7.994895348	7.427459496
hsa_circ_0049138	9.239170165	10.7428437	9.231063156	10.84651529	9.664134997	10.74224738	9.602251022	11.45232672
hsa_circ_0049164	6.08005184	6.198643842	5.925517225	6.110904405	5.392826429	6.06184536	5.593905983	5.79313617
hsa_circ_0049220	7.286863859	7.976708193	7.261232053	7.986146181	7.159951118	8.332347126	7.300991298	7.900907164
hsa_circ_0049224	7.245036905	7.855351821	7.273753491	7.84217935	7.114370363	8.324101155	7.179255932	7.729064454
hsa_circ_0008762	6.555859282	6.790187318	6.500432333	6.788280548	7.004847738	6.757090286	6.849065868	7.440274955
hsa_circ_0049249	7.626449355	8.23870768	7.612876242	8.272440083	8.247216978	8.77923651	8.242822788	9.301798391
hsa_circ_0049271	12.515976	13.11715056	12.49451332	13.08213362	13.6299576	13.58195681	13.63330766	13.92537241
hsa_circ_0004552	13.48428757	13.94708526	13.53425499	14.08874254	13.35339716	13.81497018	13.27409252	13.99768681
hsa_circ_0049356	11.68317974	12.49371625	11.71207257	12.48930804	12.59740613	12.32491407	12.63194782	12.39759072
hsa_circ_0005360	5.637455769	5.601276969	5.900235634	5.504558927	5.187044814	5.318044901	5.204657463	5.3087338
hsa_circ_0002579	8.193621012	8.878288659	8.035135595	8.846696866	8.812662861	9.402580608	8.856980741	9.763742575
hsa_circ_0049392	7.590723584	7.091643463	7.433673934	7.117150286	7.943828262	7.500423061	8.031775681	7.817028917
hsa_circ_0006877	6.032496676	6.288404181	5.894761014	6.329561959	5.731838355	6.088579081	5.671113685	5.494699893
hsa_circ_0003892	12.08762907	10.22984689	12.08584622	10.27795149	10.54516185	10.88807952	10.94209754	9.390879645
hsa_circ_0049462	5.697224918	6.150980671	5.940947098	6.273090079	6.219686769	6.521919633	5.990762775	6.591518595
hsa_circ_0049547	10.40183939	6.971202891	10.35027147	6.993323687	9.909181073	7.120659782	9.905725952	7.844329794
hsa_circ_0000894	8.728048352	8.831211019	8.572162992	8.839596015	9.07393791	9.440831304	9.049086853	9.361811662
hsa_circ_0049586	6.744185742	7.554003704	6.747633735	7.542711918	7.133570655	7.883900811	6.917431993	7.994544075
hsa_circ_0049700	8.845432126	9.499840852	8.939500627	9.54182237	9.756126822	10.38937169	9.639666074	10.28732579
hsa_circ_0004853	6.809545804	6.771042236	6.721156252	6.781306733	7.294094512	7.064187585	7.045725289	7.001638541
hsa_circ_0049783	10.03292407	10.55861506	10.05115135	10.59551123	9.087442517	10.63167524	9.091765552	9.862642374
hsa_circ_0049785	9.769515541	9.549023419	9.810431205	9.545443096	10.47722925	10.05196692	10.52396409	9.91511304
hsa_circ_0002259	6.392533003	5.69411788	6.550890065	5.747232194	6.609158267	5.469661776	6.227592741	5.755073817
hsa_circ_0008432	6.574534103	6.694255347	6.691227752	6.671231856	6.650104925	6.614006165	6.451462642	6.626524984
hsa_circ_0049888	11.47010845	12.00602584	11.5216303	12.08253252	10.95090806	11.41729634	11.06303994	11.0989782
hsa_circ_0000907	5.741404312	5.759176168	6.078070931	5.779541039	6.316292302	6.304261177	6.026051017	6.244736972
hsa_circ_0007171	5.898645524	5.484942246	5.842882027	5.397484827	5.977033353	5.576060809	5.683549732	5.915996238
hsa_circ_0003215	8.671806762	10.45837721	8.651642512	10.40093995	9.106852081	10.62048416	9.052005665	10.45163041
hsa_circ_0049925	5.719763633	5.684949561	5.842265592	5.672736906	6.055622966	6.046770679	6.019855475	5.861900606
hsa_circ_0007396	11.02844591	8.741448047	11.1281459	8.79630594	11.47192874	9.602287503	11.63107679	9.028691801
hsa_circ_0000909	6.040402732	5.630105131	5.965783783	5.688206543	6.415185691	5.955164764	6.23397324	6.069137876
hsa_circ_0008942	7.511527552	6.996756357	7.406183094	6.995668033	7.557306486	7.555704044	7.539349143	7.735463535
hsa_circ_0004071	8.580186645	8.38277889	8.498252261	8.317473217	9.207469781	8.839397606	9.169725557	8.93393119
hsa_circ_0049965	7.516230885	6.09408979	7.391360345	6.083505816	8.821100934	6.909489533	8.721490798	6.962076881
hsa_circ_0049997	11.485023	10.90155372	11.43978168	10.89063063	11.07740155	11.47593025	11.11940817	10.95942851
hsa_circ_0049998	7.855884342	6.886816301	7.908939277	6.935516797	8.299719932	7.473445577	8.254753347	7.658206775
hsa_circ_0005571	6.274358458	6.346091487	6.419492957	6.295076852	6.388535985	6.269760186	5.753412988	6.243424017
hsa_circ_0050102	8.782318951	9.111985904	8.647863159	9.109022696	9.18984381	9.481729645	9.207182941	9.791464807
hsa_circ_0050119	5.905624144	5.625458914	5.996057559	5.763446581	5.765322887	5.975727438	5.607180177	5.801390455
hsa_circ_0000915	7.856104681	6.837015116	8.111319148	6.965328875	8.391029999	7.279339537	8.405059922	7.242340163
hsa_circ_0050176	6.542875304	6.6347101	6.541454341	6.545737595	6.566937936	6.237909354	6.322882962	6.20658557
hsa_circ_0008135	5.393628235	6.08356138	5.229760188	5.962330375	5.634256014	6.065299913	5.67107594	6.178253502
hsa_circ_0050205	6.962097369	7.714972149	6.95037938	7.608841515	8.146710069	8.456628795	8.057959322	8.795395767
hsa_circ_0004066	7.287128962	9.544794679	7.295300552	9.496809281	6.97245931	8.957210425	6.780714541	8.077428919
hsa_circ_0000918	5.764308166	5.628076875	5.755025051	5.600785696	5.94404445	5.706010979	5.764446941	5.683247561
hsa_circ_0050278	6.800206835	6.814985369	6.703875548	6.743972282	6.88402341	6.779303142	6.899732793	7.058818448
hsa_circ_0008838	6.446425952	6.425073305	6.345429843	6.415839713	6.608286679	6.739828513	6.460935353	6.516831186
hsa_circ_0050386	7.383462857	7.807854998	7.469910185	7.842938246	7.557159026	7.828332516	7.395843548	7.960794816
hsa_circ_0050395	5.807602673	5.375613511	5.616310118	5.429212672	5.712798421	5.39794769	5.872258428	5.529233248
hsa_circ_0000924	5.733052622	5.707496325	5.78222179	5.671453174	6.862691389	6.260362788	7.547090937	6.081589321
hsa_circ_0006446	13.10077217	14.27885565	13.06614929	14.31677924	12.28703366	12.91931683	12.32983527	12.56456267
hsa_circ_0050486	13.90644608	13.6151947	13.9766384	13.57339982	13.05649041	13.66972581	13.0226101	13.25150691
hsa_circ_0050490	5.829370884	5.564302253	5.805682258	5.480140303	5.519277578	5.373834713	5.291639436	5.285308682
hsa_circ_0050512	5.913750545	6.154131837	5.811732251	5.993504612	5.510928789	5.717983277	5.571499766	5.524562173
hsa_circ_0006211	12.95795138	12.44108877	12.94933376	12.43682802	13.29632626	13.42801774	13.26373556	12.93888246
hsa_circ_0050525	6.253671958	5.659409329	5.893502491	5.625341424	6.313566483	5.89255275	6.29830489	5.938937418
hsa_circ_0050531	8.646816065	9.328035886	8.80934686	9.343424356	8.684075516	9.289228472	8.679813036	9.236957472
hsa_circ_0050532	7.095391232	7.084618797	7.054168847	7.040492766	6.22769663	6.133111639	5.93235439	6.1477931
hsa_circ_0050547	6.016959832	6.316800965	6.117110467	6.288815079	6.030016877	6.064577236	5.720236676	5.835138483
hsa_circ_0006186	8.21580793	8.298209	8.110472759	8.390740081	6.919655384	8.192857423	6.907347125	6.908165244
hsa_circ_0006992	6.956092948	7.253519524	6.946236865	7.25726773	6.618646597	7.101910114	6.387415034	6.318921531
hsa_circ_0008354	9.835617451	9.336239107	9.914221913	9.371438464	9.486192483	8.437566012	9.303930507	9.226734462
hsa_circ_0050590	7.464492617	7.635510098	7.446330829	7.620641493	7.859114114	8.098620221	7.734347124	7.983793158
hsa_circ_0050745	9.906723249	9.359221425	9.957979451	9.338002439	8.780937803	8.604632036	8.669676243	8.127036633
hsa_circ_0002356	8.884170686	6.99833737	8.926385462	7.075420239	9.781399858	7.477975929	9.793218079	7.077164432
hsa_circ_0006670	7.597823893	8.311517946	7.622572313	8.362199873	8.19636939	8.643609919	8.080292238	9.04661022
hsa_circ_0050834	8.885218882	6.563651432	8.910612573	6.54883414	8.8420539	6.925730718	8.744415394	7.334471136
hsa_circ_0050867	9.592892299	12.14646232	9.606664403	12.16421864	10.07223483	12.71173847	9.975001504	12.57453646
hsa_circ_0050873	6.583225615	6.97497596	6.665635778	7.043652698	8.362695527	8.371495014	8.316729631	8.751731277
hsa_circ_0050954	8.938499668	8.78673518	8.942688098	8.746125242	9.010182806	9.040855602	9.083106163	9.065036903
hsa_circ_0051042	8.172424688	7.211305879	8.379017482	7.346222025	8.843257993	7.643298139	9.059622451	7.893566135
hsa_circ_0008719	8.862170249	8.955445832	9.032149666	8.95485639	9.778907285	9.867689858	9.755565576	10.02033881
hsa_circ_0000936	8.657477008	8.324460753	8.599102999	8.324907231	8.530172401	8.807168484	8.538962548	8.396607841
hsa_circ_0003859	8.813692601	9.019424812	8.814562769	8.989607303	7.628141749	7.615245844	7.535058886	7.831040458
hsa_circ_0051121	5.85556891	6.215178555	5.982889332	6.206182457	4.851348235	5.312615832	5.52975109	5.595397097
hsa_circ_0002945	8.600915886	9.101906106	8.465066594	9.131025859	9.14391637	9.77550008	9.219713069	9.984927428
hsa_circ_0002882	6.045634758	6.138395401	6.222615454	6.13209487	6.860456832	6.906171464	6.660223658	6.78862063
hsa_circ_0003079	6.900509101	6.02860944	6.865774762	6.051089209	6.477020042	6.032833631	6.636668603	5.829059489
hsa_circ_0051218	6.169999903	5.74761421	6.221648517	5.831814639	5.481347774	5.36824671	5.292289435	5.103507496
hsa_circ_0051220	9.879444046	8.168615397	9.904490817	8.188932557	11.42899538	9.049966612	11.21414634	9.601437603
hsa_circ_0051245	6.401056322	6.309713744	6.365716479	6.316402723	6.976866487	6.724138729	7.095517833	6.839916391
hsa_circ_0051258	14.00994572	12.6342059	14.06961123	12.59135212	14.32301637	14.12910174	14.20477239	13.6953235
hsa_circ_0051260	10.76840771	9.626175716	10.80049507	9.675050215	11.17497924	10.30433517	11.10586091	10.39444846
hsa_circ_0051428	5.870236769	6.178543814	6.059813571	6.166122335	5.786629449	6.083596315	5.944925954	5.890728402
hsa_circ_0008590	7.272310343	7.43733223	7.29989317	7.461910567	5.97714994	6.539809066	5.938174335	6.12391636
hsa_circ_0000940	7.992881152	7.354183089	7.885971259	7.270250848	7.610473037	7.380025136	7.591116485	6.89304465
hsa_circ_0051470	9.653846058	8.148388838	9.585976123	8.124432711	8.011230341	8.239847522	7.977064493	8.08990128
hsa_circ_0008615	5.921117015	5.716294487	5.753303792	5.818013208	5.739640199	5.689641627	5.479847984	5.506611608
hsa_circ_0008263	8.546294114	9.257312864	8.742395558	9.261809925	9.442196118	10.14153046	9.453437659	10.11208553
hsa_circ_0051527	9.346699006	9.529484448	9.385060377	9.547577375	8.563309271	8.63125554	8.616347665	8.819391344
hsa_circ_0008001	8.452399761	9.058199204	8.442781814	9.096337082	8.64566549	9.618735287	8.724564953	9.115192292
hsa_circ_0051637	7.610435632	8.122433596	7.695142223	8.199343551	7.099099385	7.48721389	7.099629403	7.509027658
hsa_circ_0002311	9.110369997	10.1713276	9.005197129	10.25633317	10.05301007	10.79386558	10.0396664	10.70696143
hsa_circ_0051657	6.696535308	6.945818062	6.725966308	7.00759486	7.126914224	6.733096019	6.912412041	6.993042357
hsa_circ_0005188	7.756810355	7.063355665	7.784886983	7.074277067	7.963258406	7.545961116	7.910099356	7.26051026
hsa_circ_0051680	7.056339722	7.499283923	7.13442856	7.533346552	5.97049426	6.738698357	6.187020207	6.439774582
hsa_circ_0003449	6.294654779	5.90075046	6.260177599	5.924177431	6.535641083	6.383175449	6.42201357	6.267198066
hsa_circ_0003146	7.170565316	6.880074991	7.284890803	6.859930382	6.875227252	6.612592251	6.875506297	6.574651981
hsa_circ_0051700	5.581296039	5.915269522	5.674971218	5.946099458	5.946418141	6.1824266	5.717990299	5.932320963
hsa_circ_0051718	6.245495726	6.461028142	6.326574614	6.500885015	6.568564144	6.788883485	6.6700689	7.224913953
hsa_circ_0051732	12.55316922	11.04718049	12.60653128	11.01802932	13.41502782	12.42505207	13.3730461	12.79491474
hsa_circ_0051861	7.133863126	6.860605253	7.062524895	6.873033831	7.775685748	7.565227301	7.772800485	7.795460729
hsa_circ_0051899	8.774680432	8.034693241	8.762437999	8.012210933	9.207742481	8.965790749	9.347353904	8.765278816
hsa_circ_0051959	6.567334828	6.938604475	6.791968991	7.041228128	6.937620846	7.284791312	7.044187058	7.258888666
hsa_circ_0052001	10.66311246	11.0319738	10.56594019	11.06940962	9.562436797	9.905790787	9.521460858	9.87274366
hsa_circ_0052130	8.416384225	8.540249779	8.402761184	8.573594615	7.675013209	7.701957838	7.457947033	7.969942376
hsa_circ_0052131	9.433476034	9.595022031	9.327044695	9.610934506	8.804464894	9.0082796	8.822084594	8.549543352
hsa_circ_0052166	9.549108469	9.857768077	9.602358003	9.875151808	10.17901784	10.82090294	10.18570647	10.33559766
hsa_circ_0000958	10.956739	10.81429089	11.1009447	10.72825087	10.6922212	9.881591414	10.60083149	10.22014921
hsa_circ_0005746	7.879851708	8.328939029	7.867037816	8.273857816	8.287131481	8.589411174	8.320581717	8.705786478
hsa_circ_0052318	12.50778066	13.32121844	12.65724773	13.27518969	11.77373766	11.64143935	11.61024165	12.08582325
hsa_circ_0052320	6.158934164	6.619191287	6.131487891	6.536015001	5.813144637	6.628498522	5.738006925	6.427219522
hsa_circ_0052455	8.192924063	7.663592987	8.330600484	7.598645994	8.279153855	7.808208736	8.083702099	7.704650199
hsa_circ_0005079	5.872937631	6.248094114	5.794181009	6.243237632	5.370907148	5.676566455	5.785927058	5.952432247
hsa_circ_0000972	6.077011666	6.43368534	5.963616183	6.425492465	5.914605792	6.142103778	5.743720422	6.174214656
hsa_circ_0005085	8.316599774	7.519925377	8.311698847	7.575304997	6.144465101	6.476025479	6.286488645	6.539250423
hsa_circ_0052523	7.004336285	5.843769459	6.977540563	5.754721401	6.852545794	6.036415015	6.468321665	5.701134231
hsa_circ_0006089	7.949347172	7.509817309	7.876372739	7.501399609	7.560538749	7.443213572	7.379490165	7.366352016
hsa_circ_0008768	7.707792921	7.414781797	7.719436708	7.422393936	8.087378095	7.871369645	8.004591849	7.909470341
hsa_circ_0052531	6.786363515	7.441687976	6.761454677	7.376570414	7.543828893	7.94236005	7.510953643	8.052891936
hsa_circ_0000976	5.87627438	5.866001896	5.969891948	5.891089797	5.627171407	5.474480103	5.731440792	5.625644453
hsa_circ_0000977	8.560995196	9.6213819	8.541628247	9.623245793	7.180370694	8.540070795	7.11731173	8.287926309
hsa_circ_0002229	5.637942474	5.302639555	5.802330215	5.329826022	5.726613733	5.334732013	5.522625973	5.255703637
hsa_circ_0002914	5.627847622	6.262271819	5.949806173	6.193734687	5.592390321	6.321687809	5.885997814	6.030999483
hsa_circ_0008491	5.649581005	5.485482765	5.720784855	5.367592239	5.389353919	5.239236047	5.355358602	5.376969179
hsa_circ_0008261	8.885351714	9.280159361	8.719546284	9.167347785	9.100687547	9.698694149	9.121696607	9.625407189
hsa_circ_0052760	6.656461474	5.988316622	6.716311657	5.949215035	6.790003429	5.751505601	6.53051912	6.384495531
hsa_circ_0005533	6.263373937	6.227904551	6.050542306	6.228170236	5.990130127	6.203886481	6.14426045	6.492950542
hsa_circ_0008083	5.710669668	5.694916674	5.721712631	5.597412414	6.366564269	6.049840414	6.514924214	6.042972579
hsa_circ_0052767	8.573571851	9.184330727	8.50496307	9.075110665	7.897623115	7.829413698	8.121093439	7.950026256
hsa_circ_0000978	9.189130814	10.012551	9.245610196	9.957289376	8.061833151	8.044584566	8.005578452	8.103230431
hsa_circ_0005556	11.87062615	12.74916281	11.73446969	12.75314158	10.07433375	10.14466367	9.844714079	9.976025575
hsa_circ_0052793	6.044906131	6.251711849	6.01202574	6.262518313	6.085989547	7.127230727	6.275751219	6.362067493
hsa_circ_0005952	6.462285898	7.027241372	6.573976198	7.131649419	6.907162162	6.691395781	6.738785955	6.916940971
hsa_circ_0052852	7.094541117	7.498894462	7.060505774	7.51587111	6.025614499	6.453539749	5.684895288	6.100487506
hsa_circ_0052858	6.719559097	7.087548859	6.762646379	7.033938984	5.457127645	5.492803582	5.474217872	5.504570395
hsa_circ_0052863	5.860917458	5.63537217	5.977174564	5.669078664	6.035481037	6.064935229	5.93861471	6.016230344
hsa_circ_0052877	10.6857055	12.88355715	10.60699053	12.91846104	10.42480555	12.42240339	10.41701149	12.49647841
hsa_circ_0052943	7.573916734	7.95389172	7.552098817	7.94639908	7.972111578	8.532406615	8.061223453	8.697540305
hsa_circ_0004976	11.34641792	9.716387592	11.29642541	9.733631404	12.15051662	11.18136332	12.02212821	11.06726235
hsa_circ_0053063	8.91634275	8.067919092	8.795882399	8.045338394	8.820938504	8.278662932	8.794763604	7.827817526
hsa_circ_0053070	5.66642598	5.813867712	5.723265284	5.903440854	5.965552812	5.769739622	5.666661856	5.832618362
hsa_circ_0007914	6.245589163	6.366915709	6.313532945	6.276929609	5.613741682	5.896807196	5.476988597	6.062803039
hsa_circ_0005029	8.851230658	9.154001717	8.821525234	9.14019393	7.933357105	8.347176587	7.986036773	8.540552049
hsa_circ_0004269	6.268159302	6.215897901	6.27724356	6.117034853	5.508687077	5.39678541	5.358726855	5.681635842
hsa_circ_0008911	5.669631705	7.079478784	5.635326528	7.007256088	5.544247805	6.565752778	6.052456198	7.017611031
hsa_circ_0053317	7.27810951	8.289972597	7.390792184	8.42555931	7.568060788	8.685030549	7.635448103	8.735128569
hsa_circ_0007439	5.776014613	5.508945248	5.522060466	5.529295124	5.69679703	5.718247742	5.887964044	5.912240957
hsa_circ_0003001	6.773712071	7.014790788	6.717932152	7.027166878	7.325466888	7.04975525	7.409826524	7.147929225
hsa_circ_0006790	7.8838072	8.338552313	7.950442436	8.343204409	8.085792907	8.664315492	8.642541375	7.999857377
hsa_circ_0007385	5.314982933	5.436110634	5.556598613	5.423689331	6.144270803	5.427665255	5.912707674	5.334916504
hsa_circ_0005695	7.257863339	8.567148693	7.204193269	8.611499675	7.54987687	8.353586933	7.537369306	8.327897545
hsa_circ_0053441	5.719967852	5.787723892	5.951029402	5.634846124	5.873470601	5.28714793	5.577380698	5.242516038
hsa_circ_0007337	5.778895628	5.813565803	5.841487761	5.82181912	5.555575219	5.564006385	5.256870288	5.38263126
hsa_circ_0053442	6.008031647	6.109471585	6.064568058	6.157946435	5.61039563	5.741260821	5.332604654	5.387729392
hsa_circ_0002408	5.80517368	5.614137266	5.816022403	5.625584866	5.966837816	5.693182503	5.784295966	5.582550827
hsa_circ_0053816	5.573140674	5.38922522	5.357116337	5.459451417	5.845829287	5.844872555	5.601941222	5.987301229
hsa_circ_0053907	7.967067229	7.810061858	8.058560532	7.784419343	8.620588138	8.555167001	8.576927671	8.31077485
hsa_circ_0002017	5.502088371	5.311242661	5.504335558	4.999885232	6.694263306	5.43242832	6.592998836	5.612964193
hsa_circ_0002346	6.786546638	6.367345211	6.820731945	6.353697396	7.996181331	6.619620979	8.082155696	6.522868566
hsa_circ_0005579	5.746013707	5.396356639	5.836482606	5.430888259	7.261041017	5.822259104	7.066215621	6.081639595
hsa_circ_0002348	9.873266804	10.93750077	9.884341677	10.89386105	9.250991032	10.03992334	9.38059288	9.802826158
hsa_circ_0053958	6.910487825	6.83234681	6.975342077	6.811259366	7.27724535	6.81700342	7.377026082	6.732036745
hsa_circ_0005442	9.113339914	6.861995962	9.190525274	6.760340452	9.633263593	7.364798994	10.10381311	7.104397747
hsa_circ_0007386	6.182686066	6.275346257	6.168610845	6.1733008	7.451350961	6.825260117	7.214134593	6.688647411
hsa_circ_0003578	11.80068387	13.20547662	11.80691202	13.21511336	10.9212816	12.05759667	11.03715645	11.74573793
hsa_circ_0053967	9.93452488	10.70232782	10.06186021	10.72443716	9.083341128	9.444194357	9.385587074	8.579565208
hsa_circ_0002938	6.283717655	6.434033745	6.347312852	6.432858308	6.954367944	6.929410541	6.866696804	6.863469653
hsa_circ_0006422	8.484102243	6.24463591	8.527607658	6.219592279	8.00101881	6.453670535	8.791516868	6.068674178
hsa_circ_0054021	8.966861215	9.94276602	8.941338461	9.943732093	9.628668898	10.37284639	9.684672903	10.60809829
hsa_circ_0054033	8.320543656	9.816236448	8.097543214	9.662606389	9.002456001	10.03931028	8.883787047	10.55814613
hsa_circ_0000993	7.459235995	9.039888019	7.427780824	9.031220126	6.16250945	8.285484813	6.498529577	6.91393449
hsa_circ_0054144	6.639334991	6.850765468	6.790086644	6.845081109	6.296072886	6.73899161	6.445781542	6.527243766
hsa_circ_0000994	6.642951962	8.2899605	6.812631695	8.337935432	10.02261997	9.213596659	10.10868347	9.370240445
hsa_circ_0054241	6.308053945	6.14943364	6.252865294	6.087946159	6.269720654	6.202948579	6.402152479	6.355001747
hsa_circ_0054243	7.142893368	6.482514346	7.155423921	6.486274519	7.860230694	7.00498438	7.838599855	7.046565772
hsa_circ_0054248	5.577886402	6.161162678	5.737444709	6.161647294	5.837670306	5.528674794	5.679208894	6.406775515
hsa_circ_0054254	7.485898506	7.86195835	7.673180941	7.94599402	7.688803275	7.370972892	7.685949409	7.681361938
hsa_circ_0054263	7.302294447	8.094886054	7.233981699	8.061381892	7.207881148	8.154417763	7.488420412	8.48511449
hsa_circ_0054302	8.822893772	8.148862046	8.796833843	8.132042219	9.101220906	8.700322568	9.07144922	8.854045526
hsa_circ_0005542	6.144322347	6.518580422	6.170857268	6.526137025	6.218462812	6.465735304	5.899345487	6.129591095
hsa_circ_0008979	6.741438777	6.555259207	6.776661818	6.569449133	7.003038173	6.886073874	7.141725032	6.664311265
hsa_circ_0003478	8.465780715	8.664467283	8.425253068	8.668022611	8.976003266	9.74125025	8.851716286	9.039162386
hsa_circ_0001006	6.037637587	6.624264626	6.041433693	6.550721045	5.863010707	6.506340584	6.24919163	6.419597797
hsa_circ_0005045	7.453146318	7.584049755	7.426915419	7.623285631	6.99000627	7.944516776	7.343161019	7.765525429
hsa_circ_0054598	9.97356671	10.79765688	9.790016871	10.73316902	10.59788097	11.55789266	10.47054091	12.09947828
hsa_circ_0054656	7.838819184	7.832964246	7.842783813	7.690480023	8.158517631	8.253249629	8.18487094	8.42200353
hsa_circ_0054672	6.17105319	6.756176997	6.124286626	6.616636225	6.115160841	6.386916687	6.19074346	6.500860384
hsa_circ_0004435	6.230403158	6.467999419	6.03423954	6.370132126	6.31313179	6.558970614	6.520376309	6.761815447
hsa_circ_0001009	5.685204847	5.888845891	5.861176098	5.824926959	5.625282921	5.714991419	5.578563378	5.943464029
hsa_circ_0006110	10.38474745	10.78672212	10.40790308	10.78917511	9.099481107	9.12339987	8.972117713	8.932147927
hsa_circ_0002607	5.570588152	5.80842813	5.725785909	5.763876638	5.741037792	5.497675077	5.530483272	5.374657104
hsa_circ_0054877	6.064931401	6.659598293	6.163267542	6.636214375	6.415804414	6.849351992	6.440143681	6.792023676
hsa_circ_0006033	6.796661275	7.244712961	6.820338663	7.230583431	6.375472577	7.281365586	6.910192055	7.23214137
hsa_circ_0001016	6.405357157	5.331218721	6.340518567	5.247221946	6.71287082	5.644192843	6.795681622	5.773945197
hsa_circ_0001017	6.048547936	5.328553724	5.940378266	5.259012334	6.306145225	5.565008715	6.417199356	5.499145732
hsa_circ_0007387	9.304140805	9.341040937	9.148180396	9.374126663	8.10806677	8.565515184	8.333436137	8.795771743
hsa_circ_0003497	12.58144483	12.6967072	12.60806178	12.59515309	12.73837229	12.99119141	12.69143998	13.35964783
hsa_circ_0001021	5.700804984	6.314783791	5.622322639	6.230655078	5.610174776	6.460058394	5.830460612	6.432636678
hsa_circ_0054970	12.03703337	9.627559447	11.84779162	9.613051622	13.59519815	11.72793566	13.56229444	12.12495256
hsa_circ_0054971	12.08978965	11.68396854	12.00802059	11.65101539	13.5655674	12.03188878	13.50713808	12.26409086
hsa_circ_0008529	8.935095481	8.770430201	8.86450957	8.687295896	7.925931739	7.533632656	8.000099593	7.579743956
hsa_circ_0007961	6.772846889	7.394004326	6.892579917	7.456245581	6.172808259	6.253911554	5.883917024	6.800748617
hsa_circ_0055002	5.518256889	5.904380575	5.615196916	5.945761489	5.266080019	6.18169866	5.694400931	5.58124194
hsa_circ_0055004	8.459041408	8.009095642	8.453287277	8.037682885	7.459561512	7.242853235	7.202946616	7.493874453
hsa_circ_0055033	9.061069681	6.631980417	9.051721304	6.574027851	9.418573225	7.287378324	9.271222296	7.082567403
hsa_circ_0055054	5.992302634	5.795458282	6.187271725	5.81192413	6.589971411	6.294992055	6.23559917	6.201506679
hsa_circ_0055095	6.152159272	6.310558091	6.123197291	6.261915359	6.016542702	6.25624549	5.910688026	5.939728897
hsa_circ_0055161	7.198585176	5.972990907	7.114321331	5.84917747	6.439903424	5.796021568	6.225617911	5.890468055
hsa_circ_0009043	7.66102551	6.091216942	7.666262584	6.118291883	7.170490018	5.950939094	7.1543202	5.758804376
hsa_circ_0001030	7.304536638	5.705703509	7.37097684	5.761496859	7.01396003	5.865308814	7.173935047	5.691423421
hsa_circ_0004699	9.631560403	10.89360356	9.511755035	10.92371674	9.515878832	11.10698782	9.613706543	10.7411921
hsa_circ_0055199	6.001199953	6.588212825	6.154279845	6.710137774	6.221588987	6.703521238	6.093769391	6.556172659
hsa_circ_0055201	7.284996304	7.807035349	7.273124922	7.838757748	7.542130457	8.219729421	7.239202215	8.168383421
hsa_circ_0055251	8.447556955	9.553018161	8.324077193	9.41776242	8.444810378	9.106082912	8.349469608	9.27653169
hsa_circ_0055323	7.268984909	7.946468007	7.302113178	7.929119722	7.555651736	8.251372658	7.509761226	8.318680026
hsa_circ_0055377	7.848525839	6.764295637	7.756371306	6.748124688	7.994499066	6.968810939	7.729854005	7.5637387
hsa_circ_0004726	7.103253714	7.536787274	7.008734413	7.439169616	6.538316319	6.756551214	6.444510784	6.628315279
hsa_circ_0055412	11.48049896	11.71592985	11.53301727	11.676423	11.15841322	11.54270177	11.06930995	11.45941278
hsa_circ_0055521	7.136695748	6.582774114	7.283140905	6.604259689	6.59662675	6.598284951	6.441064408	6.830519802
hsa_circ_0055548	6.154251684	6.093915128	6.181923598	6.009532221	6.244225781	6.04960971	6.041010938	6.130600023
hsa_circ_0055734	9.763149225	10.91789231	9.672222108	10.93034357	9.91325047	11.65117887	10.11236984	11.48037206
hsa_circ_0001053	5.913238302	5.534383402	5.842464709	5.670147447	5.681614018	5.475345074	5.915960206	5.484642325
hsa_circ_0001055	6.480328404	7.342088986	6.471982803	7.29112613	5.889486302	6.939171842	5.377289714	6.762241786
hsa_circ_0055864	6.140372485	6.295878169	6.026424379	6.289991386	5.823508164	6.112618611	5.815751826	6.033530559
hsa_circ_0055904	5.90551683	5.243963531	5.922028933	5.226848758	6.267440473	5.371644757	6.096586265	5.255703637
hsa_circ_0004029	6.114320232	6.297405614	6.345530452	6.214229484	6.675567622	6.220942352	6.728898521	6.218024717
hsa_circ_0055954	8.153244758	9.165084801	8.17367559	9.141865924	8.407952914	9.658510539	8.588107259	9.264344985
hsa_circ_0009020	8.295844132	9.01994505	8.420646886	8.991875474	7.840528009	8.222421408	7.730378984	8.6611326
hsa_circ_0002076	7.633425157	7.888463632	7.686224282	7.9260926	7.736200959	8.114679223	7.586161402	7.664652846
hsa_circ_0008953	6.352733553	5.732420718	6.268425387	5.647438716	6.238211738	5.662288294	6.09623807	5.744105725
hsa_circ_0056042	5.887057841	6.437858955	5.746286538	6.397151375	5.428134199	5.758917998	5.668190957	6.165755364
hsa_circ_0056048	6.10980352	6.352288769	6.005744753	6.450807106	5.970416983	6.449119883	5.692645929	6.313769048
hsa_circ_0056139	7.863833774	8.232776499	7.802572241	8.204344211	8.104171705	8.531320454	8.148777805	8.691690643
hsa_circ_0056146	8.055869507	8.128955586	8.072957652	8.161701707	8.322179963	8.425060703	8.406581817	8.60305381
hsa_circ_0008827	10.08268604	7.207020269	10.1055144	7.342901831	10.17282768	9.056654457	9.978564254	9.636977292
hsa_circ_0002397	10.1887117	9.990213937	10.12785752	9.977994759	8.241961491	8.630907538	8.136071081	8.603695722
hsa_circ_0056264	6.609468354	6.276032262	6.782930612	6.162009495	6.693718456	6.345801831	6.882882019	6.480895481
hsa_circ_0056285	10.95006635	11.70360346	10.99620252	11.70160229	10.68202731	11.37073327	10.72100567	11.66960441
hsa_circ_0056310	5.820010526	6.717726028	5.814454766	6.777702895	6.027624415	6.699513622	5.638197473	6.791758059
hsa_circ_0002374	7.516572964	8.11130388	7.463832159	8.042429731	7.585277577	7.998744036	7.454699604	8.279155287
hsa_circ_0004645	6.134547254	6.460063846	6.135769392	6.545977672	6.185518658	6.840043752	6.142009256	6.741050563
hsa_circ_0056390	9.820698254	8.188074435	9.671648091	8.118398029	11.85927424	8.953634139	11.66345349	8.964692024
hsa_circ_0056439	7.195544059	6.656137403	6.994959941	6.568049991	6.740125599	6.543785665	6.74021682	6.719893559
hsa_circ_0056472	9.207655413	9.502258658	9.208323501	9.538964842	8.751595279	8.638561157	8.689205665	8.877740464
hsa_circ_0056548	7.51223314	8.463997201	7.641094975	8.480152601	7.926327792	8.975540656	8.328521088	9.069363188
hsa_circ_0056550	5.480885714	5.822192621	5.478289019	5.784164161	5.876230539	5.813679868	5.852219765	6.075220773
hsa_circ_0056586	8.032396872	7.780231109	7.986590657	7.74625458	7.779722281	7.964265001	7.778120504	7.76078145
hsa_circ_0002981	8.441913544	8.435332563	8.464071275	8.411723617	7.205787913	7.084716863	6.933004142	7.146329984
hsa_circ_0056754	5.394727099	5.885162525	5.477347778	5.836311765	5.454405284	5.903481998	5.424345791	5.883391675
hsa_circ_0056856	12.01424511	12.32403146	12.09876896	12.27055646	12.11505726	12.21245069	12.16996768	12.62643746
hsa_circ_0005227	7.674061489	7.761388841	7.5900194	7.752922162	7.334403896	8.081594426	7.291877241	7.596002947
hsa_circ_0003339	5.362449038	5.903167054	5.690834362	5.898738843	5.579746514	6.217599721	5.563625867	6.11980099
hsa_circ_0056942	7.294012246	7.541773379	7.281813474	7.603920589	7.257197948	7.993055173	7.405637116	7.823799156
hsa_circ_0007024	12.15008622	12.03456535	12.10266985	12.10966581	12.60311543	13.09682549	12.68830682	12.63883083
hsa_circ_0056958	6.508879005	6.472041457	6.252105034	6.462420778	6.937624659	6.751247848	6.627886804	6.801347386
hsa_circ_0005904	5.886819981	5.753660752	5.710086105	5.715489079	5.986109791	5.641549153	5.893400384	5.927829447
hsa_circ_0001081	6.415740866	6.414863131	6.346504457	6.501038411	5.953271517	6.177373529	6.233564674	6.17656384
hsa_circ_0008032	6.930261426	7.318134526	7.02320541	7.349385718	5.421282646	5.943685129	5.273634163	5.461483185
hsa_circ_0002642	5.717751883	6.071606559	5.757618351	6.148368992	5.696328056	6.225124303	5.624820822	6.071079363
hsa_circ_0007941	5.824391605	5.766160939	5.856289636	5.82228354	5.816383179	5.795238592	5.569584155	6.077795457
hsa_circ_0057168	5.8957383	5.193660832	5.73398579	5.152040446	6.431422477	5.375436748	6.504429268	5.566427386
hsa_circ_0004305	5.801598423	6.443998379	5.77861717	6.595949138	6.036691852	6.323090351	5.902943209	6.720925682
hsa_circ_0057214	8.127968565	7.995027807	8.082370848	8.027128514	7.966865608	8.409153712	8.073029136	8.08699662
hsa_circ_0057234	5.708861106	6.086139509	5.524386229	6.071570435	5.440175601	5.561019826	5.514909709	6.336157476
hsa_circ_0057283	5.808586545	5.998228012	5.601805541	6.045131861	5.15121669	5.901158624	5.264119322	5.72658038
hsa_circ_0057289	5.595397097	6.128751084	5.700064427	6.122846494	5.584766866	6.335612805	5.375682358	6.120765429
hsa_circ_0057319	7.814294106	8.468194848	8.118911225	8.491076497	8.664291568	8.706538499	9.167453746	9.038146366
hsa_circ_0057328	8.566270313	9.771314108	8.589295401	9.833767875	6.53141794	7.617961815	6.58116917	7.533729384
hsa_circ_0057462	6.936799258	7.403743504	6.58095338	7.383462296	6.521818108	7.726702893	6.743413478	7.933040713
hsa_circ_0057521	5.870033673	5.623807866	5.877281226	5.50488964	5.523395269	5.340719762	5.800349707	5.664323507
hsa_circ_0057552	6.420398434	9.129600045	6.50466652	9.125996983	5.275734931	7.793452554	5.70967344	6.124506953
hsa_circ_0057582	6.730060905	6.990757517	6.580397541	6.97929513	6.183083836	6.934808335	6.108234505	6.769969986
hsa_circ_0057684	6.400623281	6.969352379	6.455267341	6.939662827	4.746948795	5.223275357	4.829245531	4.751620678
hsa_circ_0007422	7.457016283	9.186914065	7.462856639	9.238728678	7.184424196	8.060852953	7.106854304	7.983200453
hsa_circ_0003915	6.876780921	8.462642285	6.772931922	8.421894036	6.373294745	7.375038892	6.52647606	8.022296462
hsa_circ_0004757	14.14006876	13.56687544	14.03665536	13.51189404	13.72256549	14.18730889	13.7854928	13.596278
hsa_circ_0002867	15.01888705	15.33970402	15.14625738	15.3330174	14.93327586	15.46081551	14.8790021	15.39980196
hsa_circ_0003071	6.466480878	5.895058041	6.445788231	5.869366848	5.982366364	5.27009314	6.021836792	5.246121531
hsa_circ_0003218	8.17367452	7.747307802	8.145932192	7.681672352	7.651631914	7.749324811	7.560784746	7.371796414
hsa_circ_0003747	5.558044206	5.649513214	5.611775975	5.743228701	5.792875442	6.177130367	5.379226691	5.821052495
hsa_circ_0004575	6.130602105	6.717835831	6.109146556	6.684233348	5.960408363	6.851498666	5.751624576	6.752883165
hsa_circ_0001095	5.821591466	5.698607375	5.968141357	5.752324167	5.880425969	5.553764919	5.653527055	5.371151332
hsa_circ_0057980	6.097492326	6.501024035	6.045428403	6.476813262	6.13499793	6.559755898	6.113782451	6.807794274
hsa_circ_0008459	7.830059182	8.645145259	7.713010515	8.580825001	7.057570379	7.53480253	6.888388659	7.230068338
hsa_circ_0058049	5.774097952	6.13622722	5.792934647	6.152722929	5.770060463	6.067005485	5.694422857	5.77242192
hsa_circ_0001098	6.565349212	6.739563831	6.668649911	6.744756991	5.600526703	6.047513425	5.56827934	5.349374286
hsa_circ_0058051	10.15270107	10.50797557	10.11712317	10.52011486	9.868578101	9.956099455	9.832152199	10.36240496
hsa_circ_0058055	10.18698523	10.69058139	10.27306356	10.64540222	9.760865541	10.08388986	9.936794787	10.51750255
hsa_circ_0058058	13.25541859	7.84219333	13.14996146	7.913559078	12.8217345	8.565371323	12.90304461	8.318498149
hsa_circ_0058189	7.740642703	7.653389595	7.696107559	7.687284223	8.151138828	8.153026295	8.244432831	8.404160506
hsa_circ_0058213	5.804856257	6.041146384	5.811154476	5.98581052	5.986149951	5.894827465	5.898997014	6.543938761
hsa_circ_0058218	9.229225173	8.691201262	9.25242968	8.783137927	10.72650423	9.645502167	10.6780567	9.6773999
hsa_circ_0006745	7.234133967	7.557773546	7.093410452	7.545684825	7.066011001	7.882074102	7.016366662	7.105405088
hsa_circ_0058275	6.383373759	7.25956835	6.331109441	7.215066416	6.417972519	7.238542147	6.174738946	7.024422825
hsa_circ_0007648	7.70337107	7.847026875	7.666294563	7.816269834	7.431730101	7.941664501	7.881244195	7.403597687
hsa_circ_0058429	9.350703543	9.502370328	9.375066408	9.477960668	8.147143153	8.131242873	8.107209803	8.060536623
hsa_circ_0008365	10.29489707	10.80351387	10.29718601	10.82469578	8.979681929	9.198148216	8.773915862	8.808722817
hsa_circ_0058493	6.336359341	6.728857103	6.336701769	6.761812737	6.883779135	6.837127315	6.958221378	7.129079761
hsa_circ_0058495	7.182433048	7.298491168	7.077652877	7.248934275	7.768734875	7.353292356	7.614842364	7.556488376
hsa_circ_0058497	9.391926191	9.422300657	9.409492125	9.414513677	9.303520161	9.348213579	9.170906488	9.666003334
hsa_circ_0058521	6.639626204	5.490937972	6.623043562	5.507936487	6.637573253	5.641274669	8.262158449	6.141633305
hsa_circ_0058522	6.166963978	6.222576579	6.057593071	6.144783311	5.881928201	6.232116473	5.757261042	6.102456013
hsa_circ_0058539	8.500075571	7.996308004	8.65157113	7.933384315	7.13219105	7.43787714	7.071939266	7.284413272
[truncated: 1,380 more rows]
